# Supplementary material for: Kell‐Score—A web resource for estimating the immunogenicity of novel Kell blood group variants
Source: Br J Haematol. 2026 May 14;209(1):379–83. doi: 10.1111/bjh.70525 (PMC13340489; doi:10.1111/bjh.70525)
Supplement: Supplementary file 1 — Table S1. [file BJH-209-379-s001.xlsx]

## Sheet: MayrGabriele.SupplementaryDataS
Table S1: Numerical values for variant sites used for analysing and predicting Kell phenotypes (as in Mayr et al. 2024)
Pos	Variant	Variant3	MAF_Europe	SolventAccessibility	SequenceConservation	StructuralConservation	Hydrophobicity	dZ-Hydrophobicity	Sidechain-Volume	dZ-Sidechain-Volume	MPC	RaSP	AlphaMissense	CADD_raw	DEOGEN2
68	N68F	Asn68Phe		0.48	10	0	15.5	1.78	132	1.82	ND	0.204478	0.1626	ND	ND
68	N68L	Asn68Leu		0.48	10	0	11.7	1.59	111	1.31	ND	0.181157	0.0815	ND	ND
68	N68S	Asn68Ser	7.19e-06	0.48	10	0	2.5	1.13	32	-0.57	0	0.27235	0.0615	0.10569	0.37152
68	N68Y	Asn68Tyr		0.48	10	0	-2.9	0.86	136	1.91	0.05	0.207742	0.0738	0.01315	0.36866
68	N68C	Asn68Cys		0.48	10	0	8.4	1.43	55	-0.02	ND	0.290525	0.1399	ND	ND
68	N68W	Asn68Trp		0.48	10	0	7.9	1.4	170	2.72	ND	0.180876	0.297	ND	ND
68	N68P	Asn68Pro		0.48	10	0	-0.8	0.97	32.5	-0.56	ND	0.793697	0.1726	ND	ND
68	N68H	Asn68His		0.48	10	0	-12.6	0.38	96	0.96	0.03	0.210933	0.0687	0.02643	0.48011
68	N68Q	Asn68Gln		0.48	10	0	-17.2	0.15	85	0.69	ND	0.243224	0.1898	ND	ND
68	N68R	Asn68Arg		0.48	10	0	-51.5	-1.57	124	1.62	ND	0.204943	0.1278	ND	ND
68	N68I	Asn68Ile		0.48	10	0	13	1.66	111	1.31	0.06	0.223816	0.0592	0.02212	0.3671
68	N68M	Asn68Met		0.48	10	0	14.2	1.72	105	1.17	ND	0.212135	0.1519	ND	ND
68	N68T	Asn68Thr		0.48	10	0	5	1.26	61	0.12	0.03	0.261725	0.071	0.03985	0.37193
68	N68K	Asn68Lys		0.48	10	0	-36.8	-0.84	119	1.5	0.05	0.228842	0.1736	0.21921	0.39031
68	N68V	Asn68Val		0.48	10	0	10.9	1.55	84	0.67	ND	0.233294	0.0755	ND	ND
68	N68A	Asn68Ala		0.48	10	0	6.7	1.34	31	-0.6	ND	0.250681	0.0924	ND	ND
68	N68D	Asn68Asp		0.48	10	0	-38.5	-0.92	54	-0.05	0.04	0.246796	0.116	0.04083	0.41046
68	N68E	Asn68Glu		0.48	10	0	-34.3	-0.71	83	0.64	ND	0.240875	0.2565	ND	ND
68	N68G	Asn68Gly		0.48	10	0	4.2	1.22	3	-1.27	ND	0.290246	0.1398	ND	ND
69	F69L	Phe69Leu	0	0.8	100	0	11.7	-0.19	111	-0.5	0.06	0.233363	0.4416	0.17492	0.49707
69	F69S	Phe69Ser	0	0.8	100	0	2.5	-0.65	32	-2.39	0.71	0.325965	0.1715	0.51758	0.45294
69	F69Y	Phe69Tyr		0.8	100	0	-2.9	-0.92	136	0.1	0.62	0.248505	0.1439	0.38864	0.37078
69	F69C	Phe69Cys		0.8	100	0	8.4	-0.36	55	-1.84	0.78	0.352179	0.2547	0.53465	0.56203
69	F69W	Phe69Trp		0.8	100	0	7.9	-0.38	170	0.91	ND	0.21304	0.2741	ND	ND
69	F69P	Phe69Pro		0.8	100	0	-0.8	-0.82	32.5	-2.38	ND	0.841649	0.6188	ND	ND
69	F69H	Phe69His		0.8	100	0	-12.6	-1.41	96	-0.86	ND	0.264826	0.3397	ND	ND
69	F69Q	Phe69Gln		0.8	100	0	-17.2	-1.64	85	-1.12	ND	0.290618	0.429	ND	ND
69	F69R	Phe69Arg		0.8	100	0	-51.5	-3.36	124	-0.19	ND	0.25128	0.3152	ND	ND
69	F69I	Phe69Ile		0.8	100	0	13	-0.13	111	-0.5	0.1	0.247724	0.1057	0.21177	0.50427
69	F69M	Phe69Met		0.8	100	0	14.2	-0.07	105	-0.64	ND	0.255567	0.3718	ND	ND
69	F69T	Phe69Thr		0.8	100	0	5	-0.53	61	-1.7	ND	0.30121	0.2733	ND	ND
69	F69N	Phe69Asn		0.8	100	0	-20.1	-1.78	56	-1.82	ND	0.289649	0.3988	ND	ND
69	F69K	Phe69Lys		0.8	100	0	-36.8	-2.62	119	-0.31	ND	0.277285	0.5222	ND	ND
69	F69V	Phe69Val		0.8	100	0	10.9	-0.23	84	-1.15	0.1	0.266316	0.1191	0.21183	0.5071
69	F69A	Phe69Ala		0.8	100	0	6.7	-0.44	31	-2.41	ND	0.291317	0.2545	ND	ND
69	F69D	Phe69Asp		0.8	100	0	-38.5	-2.71	54	-1.86	ND	0.318596	0.4361	ND	ND
69	F69E	Phe69Glu		0.8	100	0	-34.3	-2.49	83	-1.17	ND	0.290712	0.517	ND	ND
69	F69G	Phe69Gly		0.8	100	0	4.2	-0.57	3	-3.08	ND	0.365574	0.3726	ND	ND
70	Q70F	Gln70Phe		0.59	35	0	15.5	1.64	132	1.12	ND	0.197955	0.3965	ND	ND
70	Q70L	Gln70Leu		0.59	35	0	11.7	1.45	111	0.62	0.03	0.177758	0.1166	0.02861	0.51107
70	Q70S	Gln70Ser		0.59	35	0	2.5	0.99	32	-1.27	ND	0.251103	0.1525	ND	ND
70	Q70Y	Gln70Tyr		0.59	35	0	-2.9	0.72	136	1.22	ND	0.207186	0.2347	ND	ND
70	Q70C	Gln70Cys		0.59	35	0	8.4	1.28	55	-0.72	ND	0.266497	0.3581	ND	ND
70	Q70W	Gln70Trp		0.59	35	0	7.9	1.26	170	2.03	ND	0.180497	0.1389	ND	ND
70	Q70P	Gln70Pro		0.59	35	0	-0.8	0.82	32.5	-1.25	0.06	0.60907	0.0961	0.05572	0.52659
70	Q70H	Gln70His		0.59	35	0	-12.6	0.23	96	0.26	0.02	0.211329	0.1278	0.07468	0.44746
70	Q70R	Gln70Arg		0.59	35	0	-51.5	-1.72	124	0.93	0.03	0.199225	0.0566	0.02327	0.3803
70	Q70I	Gln70Ile		0.59	35	0	13	1.51	111	0.62	ND	0.196362	0.2701	ND	ND
70	Q70M	Gln70Met		0.59	35	0	14.2	1.57	105	0.48	ND	0.199925	0.3258	ND	ND
70	Q70T	Gln70Thr		0.59	35	0	5	1.11	61	-0.57	ND	0.228391	0.1622	ND	ND
70	Q70N	Gln70Asn		0.59	35	0	-20.1	-0.15	56	-0.69	ND	0.232131	0.2554	ND	ND
70	Q70K	Gln70Lys		0.59	35	0	-36.8	-0.98	119	0.81	0.07	0.219222	0.0935	0.01336	0.42037
70	Q70V	Gln70Val		0.59	35	0	10.9	1.41	84	-0.02	ND	0.205774	0.1999	ND	ND
70	Q70A	Gln70Ala		0.59	35	0	6.7	1.2	31	-1.29	ND	0.227353	0.1558	ND	ND
70	Q70D	Gln70Asp		0.59	35	0	-38.5	-1.07	54	-0.74	ND	0.24271	0.2702	ND	ND
70	Q70E	Gln70Glu		0.59	35	0	-34.3	-0.86	83	-0.05	0.04	0.223173	0.0871	0.01135	0.42765
70	Q70G	Gln70Gly		0.59	35	0	4.2	1.07	3	-1.96	ND	0.28548	0.1238	ND	ND
71	N71F	Asn71Phe		0.48	65	0	15.5	1.78	132	1.82	ND	0.221121	0.269	ND	ND
71	N71L	Asn71Leu		0.48	65	0	11.7	1.59	111	1.31	ND	0.203203	0.1442	ND	ND
71	N71S	Asn71Ser		0.48	65	0	2.5	1.13	32	-0.57	0	0.24996	0.0707	0.01263	0.37801
71	N71Y	Asn71Tyr		0.48	65	0	-2.9	0.86	136	1.91	0.34	0.224032	0.0801	0.30177	0.50773
71	N71C	Asn71Cys		0.48	65	0	8.4	1.43	55	-0.02	ND	0.266507	0.2163	ND	ND
71	N71W	Asn71Trp		0.48	65	0	7.9	1.4	170	2.72	ND	0.203799	0.3559	ND	ND
71	N71P	Asn71Pro		0.48	65	0	-0.8	0.97	32.5	-0.56	ND	0.575228	0.2213	ND	ND
71	N71H	Asn71His		0.48	65	0	-12.6	0.38	96	0.96	0.37	0.21323	0.0739	0.20024	0.3752
71	N71Q	Asn71Gln		0.48	65	0	-17.2	0.15	85	0.69	ND	0.241517	0.1723	ND	ND
71	N71R	Asn71Arg		0.48	65	0	-51.5	-1.57	124	1.62	ND	0.207474	0.1267	ND	ND
71	N71I	Asn71Ile		0.48	65	0	13	1.66	111	1.31	0.15	0.219426	0.1122	0.07609	0.59557
71	N71M	Asn71Met		0.48	65	0	14.2	1.72	105	1.17	ND	0.222435	0.2332	ND	ND
71	N71T	Asn71Thr		0.48	65	0	5	1.26	61	0.12	0.03	0.238771	0.0968	0.02968	0.41338
71	N71K	Asn71Lys		0.48	65	0	-36.8	-0.84	119	1.5	0.08	0.226945	0.1324	0.33423	0.39279
71	N71V	Asn71Val		0.48	65	0	10.9	1.55	84	0.67	ND	0.216934	0.1336	ND	ND
71	N71A	Asn71Ala		0.48	65	0	6.7	1.34	31	-0.6	ND	0.245411	0.1183	ND	ND
71	N71D	Asn71Asp		0.48	65	0	-38.5	-0.92	54	-0.05	0.07	0.234739	0.103	0.16076	0.3646
71	N71E	Asn71Glu		0.48	65	0	-34.3	-0.71	83	0.64	ND	0.232958	0.209	ND	ND
71	N71G	Asn71Gly		0.48	65	0	4.2	1.22	3	-1.27	ND	0.276462	0.1366	ND	ND
72	C72F	Cys72Phe		0.8	100	0	15.5	0.36	132	1.84	0.89	0.168136	0.3257	0.49907	0.78164
72	C72L	Cys72Leu		0.8	100	0	11.7	0.17	111	1.34	ND	0.148106	0.5719	ND	ND
72	C72S	Cys72Ser	8.99e-07	0.8	100	0	2.5	-0.3	32	-0.55	0.54	0.201304	0.4055	0.45604	0.44028
72	C72Y	Cys72Tyr		0.8	100	0	-2.9	-0.57	136	1.93	0.93	0.172778	0.3768	0.48898	0.58224
72	C72W	Cys72Trp		0.8	100	0	7.9	-0.03	170	2.75	0.85	0.151239	0.4076	0.32106	0.78484
72	C72P	Cys72Pro		0.8	100	0	-0.8	-0.46	32.5	-0.54	ND	0.602111	0.64	ND	ND
72	C72H	Cys72His		0.8	100	0	-12.6	-1.05	96	0.98	ND	0.169679	0.4831	ND	ND
72	C72Q	Cys72Gln		0.8	100	0	-17.2	-1.28	85	0.72	ND	0.186298	0.5854	ND	ND
72	C72R	Cys72Arg	1.8e-06	0.8	100	0	-51.5	-3	124	1.65	0.94	0.154598	0.3426	0.56807	0.47981
72	C72I	Cys72Ile		0.8	100	0	13	0.23	111	1.34	ND	0.169491	0.6798	ND	ND
72	C72M	Cys72Met		0.8	100	0	14.2	0.29	105	1.19	ND	0.164947	0.7828	ND	ND
72	C72T	Cys72Thr		0.8	100	0	5	-0.17	61	0.14	ND	0.189847	0.6131	ND	ND
72	C72N	Cys72Asn		0.8	100	0	-20.1	-1.43	56	0.02	ND	0.177334	0.6005	ND	ND
72	C72K	Cys72Lys		0.8	100	0	-36.8	-2.26	119	1.53	ND	0.172013	0.7366	ND	ND
72	C72V	Cys72Val		0.8	100	0	10.9	0.13	84	0.69	ND	0.176034	0.6599	ND	ND
72	C72A	Cys72Ala		0.8	100	0	6.7	-0.09	31	-0.57	ND	0.191451	0.5198	ND	ND
72	C72D	Cys72Asp		0.8	100	0	-38.5	-2.35	54	-0.02	ND	0.19567	0.555	ND	ND
72	C72E	Cys72Glu		0.8	100	0	-34.3	-2.14	83	0.67	ND	0.183903	0.6998	ND	ND
72	C72G	Cys72Gly		0.8	100	0	4.2	-0.21	3	-1.24	0.78	0.23202	0.1736	0.56558	0.51178
73	G73F	Gly73Phe		0.32	97	0	15.5	0.57	132	3.08	ND	0.171841	0.2907	ND	ND
73	G73L	Gly73Leu		0.32	97	0	11.7	0.38	111	2.58	ND	0.156711	0.229	ND	ND
73	G73S	Gly73Ser	8.99e-07	0.32	97	0	2.5	-0.09	32	0.69	0.59	0.224808	0.1014	0.24143	0.36273
73	G73Y	Gly73Tyr		0.32	97	0	-2.9	-0.36	136	3.18	ND	0.180774	0.2295	ND	ND
73	G73C	Gly73Cys		0.32	97	0	8.4	0.21	55	1.24	0.75	0.24388	0.2679	0.44252	0.53054
73	G73W	Gly73Trp		0.32	97	0	7.9	0.19	170	3.99	ND	0.151818	0.2	ND	ND
73	G73P	Gly73Pro		0.32	97	0	-0.8	-0.25	32.5	0.7	ND	0.646424	0.4159	ND	ND
73	G73H	Gly73His		0.32	97	0	-12.6	-0.84	96	2.22	ND	0.182794	0.1998	ND	ND
73	G73Q	Gly73Gln		0.32	97	0	-17.2	-1.07	85	1.96	ND	0.208698	0.1962	ND	ND
73	G73R	Gly73Arg		0.32	97	0	-51.5	-2.79	124	2.89	0.15	0.173728	0.1402	0.29245	0.41553
73	G73I	Gly73Ile		0.32	97	0	13	0.44	111	2.58	ND	0.203277	0.1716	ND	ND
73	G73M	Gly73Met		0.32	97	0	14.2	0.5	105	2.44	ND	0.175112	0.3489	ND	ND
73	G73T	Gly73Thr		0.32	97	0	5	0.04	61	1.39	ND	0.217845	0.1512	ND	ND
73	G73N	Gly73Asn		0.32	97	0	-20.1	-1.22	56	1.27	ND	0.205405	0.2736	ND	ND
73	G73K	Gly73Lys		0.32	97	0	-36.8	-2.05	119	2.77	ND	0.200517	0.2245	ND	ND
73	G73V	Gly73Val		0.32	97	0	10.9	0.34	84	1.93	0.71	0.202785	0.1338	0.40899	0.50099
73	G73A	Gly73Ala		0.32	97	0	6.7	0.13	31	0.67	0.13	0.205473	0.1237	0.23817	0.41804
73	G73D	Gly73Asp		0.32	97	0	-38.5	-2.14	54	1.22	0.75	0.238507	0.1669	0.40854	0.42433
73	G73E	Gly73Glu		0.32	97	0	-34.3	-1.93	83	1.91	ND	0.21524	0.151	ND	ND
74	P74F	Pro74Phe		0.43	97	0	15.5	0.82	132	2.38	ND	0.238311	0.3086	ND	ND
74	P74L	Pro74Leu		0.43	97	0	11.7	0.63	111	1.88	0.38	0.257255	0.1092	0.48788	0.78002
74	P74S	Pro74Ser	3.6e-06	0.43	97	0	2.5	0.17	32	-0.01	0.75	0.269001	0.1377	0.42227	0.53061
74	P74Y	Pro74Tyr		0.43	97	0	-2.9	-0.11	136	2.47	ND	0.249434	0.3179	ND	ND
74	P74C	Pro74Cys		0.43	97	0	8.4	0.46	55	0.54	ND	0.271715	0.5651	ND	ND
74	P74W	Pro74Trp		0.43	97	0	7.9	0.44	170	3.28	ND	0.229182	0.4078	ND	ND
74	P74H	Pro74His		0.43	97	0	-12.6	-0.59	96	1.52	0.5	0.24817	0.1706	0.3423	0.50424
74	P74Q	Pro74Gln		0.43	97	0	-17.2	-0.82	85	1.25	ND	0.278226	0.1566	ND	ND
74	P74R	Pro74Arg		0.43	97	0	-51.5	-2.54	124	2.19	0.58	0.285096	0.1294	0.44281	0.51584
74	P74I	Pro74Ile		0.43	97	0	13	0.69	111	1.88	ND	0.243061	0.2433	ND	ND
74	P74M	Pro74Met		0.43	97	0	14.2	0.75	105	1.73	ND	0.268699	0.3041	ND	ND
74	P74T	Pro74Thr	0	0.43	97	0	5	0.29	61	0.68	0.78	0.250793	0.1283	0.40645	0.58182
74	P74N	Pro74Asn		0.43	97	0	-20.1	-0.97	56	0.56	ND	0.27796	0.3193	ND	ND
74	P74K	Pro74Lys		0.43	97	0	-36.8	-1.8	119	2.07	ND	0.319145	0.2416	ND	ND
74	P74V	Pro74Val		0.43	97	0	10.9	0.59	84	1.23	ND	0.233375	0.1948	ND	ND
74	P74A	Pro74Ala		0.43	97	0	6.7	0.38	31	-0.04	0.73	0.219209	0.116	0.38952	0.56537
74	P74D	Pro74Asp		0.43	97	0	-38.5	-1.89	54	0.51	ND	0.282919	0.3704	ND	ND
74	P74E	Pro74Glu		0.43	97	0	-34.3	-1.68	83	1.21	ND	0.264459	0.2525	ND	ND
74	P74G	Pro74Gly		0.43	97	0	4.2	0.25	3	-0.7	ND	0.31694	0.2735	ND	ND
75	R75F	Arg75Phe		0.64	52	0	15.5	3.36	132	0.19	ND	0.242761	0.1723	ND	ND
75	R75L	Arg75Leu	0	0.64	52	0	11.7	3.17	111	-0.31	0.09	0.220527	0.0818	0.18399	0.46995
75	R75S	Arg75Ser		0.64	52	0	2.5	2.71	32	-2.2	0.04	0.278555	0.1156	0.00165	0.3168
75	R75Y	Arg75Tyr		0.64	52	0	-2.9	2.43	136	0.29	ND	0.246734	0.144	ND	ND
75	R75C	Arg75Cys	8.47e-07	0.64	52	0	8.4	3	55	-1.65	0.08	0.310248	0.1544	0.01458	0.58011
75	R75W	Arg75Trp		0.64	52	0	7.9	2.98	170	1.1	ND	0.221164	0.0891	ND	ND
75	R75P	Arg75Pro		0.64	52	0	-0.8	2.54	32.5	-2.19	0.09	0.403175	0.0977	0.19993	0.44941
75	R75H	Arg75His	8.47e-06	0.64	52	0	-12.6	1.95	96	-0.67	0.19	0.240397	0.0745	0.23067	0.32808
75	R75Q	Arg75Gln		0.64	52	0	-17.2	1.72	85	-0.93	ND	0.259264	0.0787	ND	ND
75	R75I	Arg75Ile		0.64	52	0	13	3.23	111	-0.31	ND	0.236784	0.1249	ND	ND
75	R75M	Arg75Met		0.64	52	0	14.2	3.29	105	-0.45	ND	0.243633	0.1552	ND	ND
75	R75T	Arg75Thr		0.64	52	0	5	2.83	61	-1.5	ND	0.263684	0.1056	ND	ND
75	R75N	Arg75Asn		0.64	52	0	-20.1	1.57	56	-1.62	ND	0.258026	0.1873	ND	ND
75	R75K	Arg75Lys		0.64	52	0	-36.8	0.74	119	-0.12	ND	0.250045	0.0889	ND	ND
75	R75V	Arg75Val		0.64	52	0	10.9	3.13	84	-0.96	ND	0.250896	0.1382	ND	ND
75	R75A	Arg75Ala		0.64	52	0	6.7	2.92	31	-2.22	ND	0.263807	0.1134	ND	ND
75	R75D	Arg75Asp		0.64	52	0	-38.5	0.65	54	-1.67	ND	0.273174	0.1786	ND	ND
75	R75E	Arg75Glu		0.64	52	0	-34.3	0.86	83	-0.98	ND	0.253199	0.1336	ND	ND
75	R75G	Arg75Gly	1.8e-06	0.64	52	0	4.2	2.79	3	-2.89	0.06	0.31909	0.0744	0.00244	0.34524
76	P76F	Pro76Phe		0.5	82	0	15.5	0.82	132	2.38	ND	0.15576	0.1853	ND	ND
76	P76L	Pro76Leu	8.99e-07	0.5	82	0	11.7	0.63	111	1.88	0.07	0.152741	0.0799	0.10233	0.45411
76	P76S	Pro76Ser	1.47e-05	0.5	82	0	2.5	0.17	32	-0.01	0.05	0.215412	0.08	0.04251	0.49428
76	P76Y	Pro76Tyr		0.5	82	0	-2.9	-0.11	136	2.47	ND	0.159512	0.1724	ND	ND
76	P76C	Pro76Cys		0.5	82	0	8.4	0.46	55	0.54	ND	0.248239	0.3339	ND	ND
76	P76W	Pro76Trp		0.5	82	0	7.9	0.44	170	3.28	ND	0.12858	0.2295	ND	ND
76	P76H	Pro76His		0.5	82	0	-12.6	-0.59	96	1.52	0.11	0.164551	0.0915	0.1703	0.51334
76	P76Q	Pro76Gln		0.5	82	0	-17.2	-0.82	85	1.25	ND	0.204586	0.0987	ND	ND
76	P76R	Pro76Arg	8.99e-07	0.5	82	0	-51.5	-2.54	124	2.19	0.6	0.181777	0.0768	0.18712	0.60617
76	P76I	Pro76Ile		0.5	82	0	13	0.69	111	1.88	ND	0.169079	0.154	ND	ND
76	P76M	Pro76Met		0.5	82	0	14.2	0.75	105	1.73	ND	0.180772	0.2128	ND	ND
76	P76T	Pro76Thr		0.5	82	0	5	0.29	61	0.68	0.08	0.200353	0.0821	0.04247	0.45992
76	P76N	Pro76Asn		0.5	82	0	-20.1	-0.97	56	0.56	ND	0.184997	0.1598	ND	ND
76	P76K	Pro76Lys		0.5	82	0	-36.8	-1.8	119	2.07	ND	0.198279	0.1409	ND	ND
76	P76V	Pro76Val		0.5	82	0	10.9	0.59	84	1.23	ND	0.182514	0.1241	ND	ND
76	P76A	Pro76Ala	0	0.5	82	0	6.7	0.38	31	-0.04	0.04	0.193319	0.073	0.10325	0.47001
76	P76D	Pro76Asp		0.5	82	0	-38.5	-1.89	54	0.51	ND	0.199548	0.1817	ND	ND
76	P76E	Pro76Glu		0.5	82	0	-34.3	-1.68	83	1.21	ND	0.193454	0.1499	ND	ND
76	P76G	Pro76Gly		0.5	82	0	4.2	0.25	3	-0.7	ND	0.278441	0.1554	ND	ND
77	C77F	Cys77Phe	0	0.09	100	1	15.5	0.36	132	1.84	0.9	0.253114	0.6512	0.57567	0.91458
77	C77L	Cys77Leu		0.09	100	1	11.7	0.17	111	1.34	ND	0.184025	0.796	ND	ND
77	C77S	Cys77Ser		0.09	100	1	2.5	-0.3	32	-0.55	0.83	0.33311	0.7417	0.54659	0.86539
77	C77Y	Cys77Tyr		0.09	100	1	-2.9	-0.57	136	1.93	0.94	0.309589	0.7297	0.59964	0.9147
77	C77W	Cys77Trp		0.09	100	1	7.9	-0.03	170	2.75	0.86	0.321368	0.7044	0.19358	0.90765
77	C77P	Cys77Pro		0.09	100	1	-0.8	-0.46	32.5	-0.54	ND	0.773978	0.8554	ND	ND
77	C77H	Cys77His		0.09	100	1	-12.6	-1.05	96	0.98	ND	0.259707	0.8441	ND	ND
77	C77Q	Cys77Gln		0.09	100	1	-17.2	-1.28	85	0.72	ND	0.303478	0.8776	ND	ND
77	C77R	Cys77Arg	1.69e-06	0.09	100	1	-51.5	-3	124	1.65	0.95	0.373741	0.6593	0.55722	0.90765
77	C77I	Cys77Ile		0.09	100	1	13	0.23	111	1.34	ND	0.229457	0.8869	ND	ND
77	C77M	Cys77Met		0.09	100	1	14.2	0.29	105	1.19	ND	0.235505	0.9081	ND	ND
77	C77T	Cys77Thr		0.09	100	1	5	-0.17	61	0.14	ND	0.278946	0.8678	ND	ND
77	C77N	Cys77Asn		0.09	100	1	-20.1	-1.43	56	0.02	ND	0.238971	0.8935	ND	ND
77	C77K	Cys77Lys		0.09	100	1	-36.8	-2.26	119	1.53	ND	0.496066	0.9317	ND	ND
77	C77V	Cys77Val		0.09	100	1	10.9	0.13	84	0.69	ND	0.203897	0.8412	ND	ND
77	C77A	Cys77Ala		0.09	100	1	6.7	-0.09	31	-0.57	ND	0.252824	0.7915	ND	ND
77	C77D	Cys77Asp		0.09	100	1	-38.5	-2.35	54	-0.02	ND	0.344971	0.8795	ND	ND
77	C77E	Cys77Glu		0.09	100	1	-34.3	-2.14	83	0.67	ND	0.365867	0.9016	ND	ND
77	C77G	Cys77Gly		0.09	100	1	4.2	-0.21	3	-1.24	0.83	0.435866	0.4787	0.54561	0.88512
78	E78F	Glu78Phe		0.64	70	0	15.5	2.49	132	1.17	ND	0.209382	0.4272	ND	ND
78	E78L	Glu78Leu		0.64	70	0	11.7	2.3	111	0.67	ND	0.175304	0.2093	ND	ND
78	E78S	Glu78Ser		0.64	70	0	2.5	1.84	32	-1.22	ND	0.251036	0.1307	ND	ND
78	E78Y	Glu78Tyr		0.64	70	0	-2.9	1.57	136	1.27	ND	0.215967	0.3091	ND	ND
78	E78C	Glu78Cys		0.64	70	0	8.4	2.14	55	-0.67	ND	0.277939	0.6828	ND	ND
78	E78W	Glu78Trp		0.64	70	0	7.9	2.11	170	2.08	ND	0.182633	0.5232	ND	ND
78	E78P	Glu78Pro		0.64	70	0	-0.8	1.68	32.5	-1.21	ND	0.386697	0.2396	ND	ND
78	E78H	Glu78His		0.64	70	0	-12.6	1.09	96	0.31	ND	0.212662	0.1946	ND	ND
78	E78Q	Glu78Gln		0.64	70	0	-17.2	0.86	85	0.05	0.03	0.238186	0.0836	0.04258	0.35492
78	E78R	Glu78Arg		0.64	70	0	-51.5	-0.86	124	0.98	ND	0.226794	0.0945	ND	ND
78	E78I	Glu78Ile		0.64	70	0	13	2.37	111	0.67	ND	0.204229	0.2748	ND	ND
78	E78M	Glu78Met		0.64	70	0	14.2	2.43	105	0.53	ND	0.198486	0.296	ND	ND
78	E78T	Glu78Thr		0.64	70	0	5	1.97	61	-0.53	ND	0.246037	0.1473	ND	ND
78	E78N	Glu78Asn		0.64	70	0	-20.1	0.71	56	-0.64	ND	0.232032	0.1553	ND	ND
78	E78K	Glu78Lys		0.64	70	0	-36.8	-0.13	119	0.86	0.04	0.249511	0.0738	0.05128	0.36229
78	E78V	Glu78Val		0.64	70	0	10.9	2.26	84	0.02	0.06	0.228214	0.1649	0.15726	0.37268
78	E78A	Glu78Ala		0.64	70	0	6.7	2.05	31	-1.24	0.07	0.249231	0.1102	0.11849	0.35903
78	E78D	Glu78Asp	8.99e-07	0.64	70	0	-38.5	-0.21	54	-0.69	0.01	0.242486	0.0985	0.03008	0.46162
78	E78G	Glu78Gly		0.64	70	0	4.2	1.93	3	-1.91	0.1	0.293564	0.0848	0.20018	0.6135
79	T79F	Thr79Phe		0.54	97	0	15.5	0.53	132	1.7	ND	0.207463	0.2087	ND	ND
79	T79L	Thr79Leu		0.54	97	0	11.7	0.34	111	1.19	ND	0.196784	0.1173	ND	ND
79	T79S	Thr79Ser		0.54	97	0	2.5	-0.13	32	-0.69	0.02	0.256854	0.0862	0.08858	0.44609
79	T79Y	Thr79Tyr		0.54	97	0	-2.9	-0.4	136	1.79	ND	0.216513	0.2041	ND	ND
79	T79C	Thr79Cys		0.54	97	0	8.4	0.17	55	-0.14	ND	0.300273	0.5714	ND	ND
79	T79W	Thr79Trp		0.54	97	0	7.9	0.15	170	2.6	ND	0.185241	0.372	ND	ND
79	T79P	Thr79Pro		0.54	97	0	-0.8	-0.29	32.5	-0.68	0.66	0.45048	0.1084	0.25106	0.89389
79	T79H	Thr79His		0.54	97	0	-12.6	-0.88	96	0.84	ND	0.217424	0.1651	ND	ND
79	T79Q	Thr79Gln		0.54	97	0	-17.2	-1.11	85	0.57	ND	0.25206	0.1467	ND	ND
79	T79R	Thr79Arg		0.54	97	0	-51.5	-2.83	124	1.5	0.05	0.218205	0.0924	0.06449	0.83166
79	T79I	Thr79Ile	0	0.54	97	0	13	0.4	111	1.19	0.34	0.221963	0.202	0.14442	0.85231
79	T79M	Thr79Met		0.54	97	0	14.2	0.46	105	1.05	ND	0.2252	0.0958	ND	ND
79	T79N	Thr79Asn		0.54	97	0	-20.1	-1.26	56	-0.12	ND	0.234929	0.076	ND	ND
79	T79K	Thr79Lys		0.54	97	0	-36.8	-2.09	119	1.39	0.2	0.242762	0.1142	0.1372	0.6966
79	T79V	Thr79Val		0.54	97	0	10.9	0.3	84	0.55	ND	0.233662	0.1798	ND	ND
79	T79A	Thr79Ala		0.54	97	0	6.7	0.09	31	-0.72	0.05	0.253842	0.0861	0.09797	0.6115
79	T79D	Thr79Asp		0.54	97	0	-38.5	-2.18	54	-0.17	ND	0.251046	0.1552	ND	ND
79	T79E	Thr79Glu		0.54	97	0	-34.3	-1.97	83	0.53	ND	0.255695	0.1562	ND	ND
79	T79G	Thr79Gly		0.54	97	0	4.2	-0.04	3	-1.39	ND	0.301023	0.1612	ND	ND
80	S80F	Ser80Phe		0.6	30	1	15.5	0.65	132	2.39	0.11	0.2124	0.1414	0.1862	0.81663
80	S80L	Ser80Leu		0.6	30	1	11.7	0.46	111	1.89	ND	0.198293	0.0884	ND	ND
80	S80Y	Ser80Tyr		0.6	30	1	-2.9	-0.27	136	2.48	0.26	0.218004	0.1303	0.17179	0.58486
80	S80C	Ser80Cys		0.6	30	1	8.4	0.3	55	0.55	0.39	0.299815	0.2155	0.18399	0.86768
80	S80W	Ser80Trp		0.6	30	1	7.9	0.27	170	3.3	ND	0.180853	0.1341	ND	ND
80	S80P	Ser80Pro	1.69e-06	0.6	30	1	-0.8	-0.17	32.5	0.01	0.06	0.351192	0.0498	0.05459	0.3784
80	S80H	Ser80His		0.6	30	1	-12.6	-0.76	96	1.53	ND	0.213915	0.1217	ND	ND
80	S80Q	Ser80Gln		0.6	30	1	-17.2	-0.99	85	1.27	ND	0.232482	0.1345	ND	ND
80	S80R	Ser80Arg		0.6	30	1	-51.5	-2.71	124	2.2	ND	0.209577	0.1126	ND	ND
80	S80I	Ser80Ile		0.6	30	1	13	0.53	111	1.89	ND	0.211798	0.1174	ND	ND
80	S80M	Ser80Met		0.6	30	1	14.2	0.59	105	1.74	ND	0.223759	0.1653	ND	ND
80	S80T	Ser80Thr	0	0.6	30	1	5	0.13	61	0.69	0.02	0.23237	0.0703	0.09824	0.4383
80	S80N	Ser80Asn		0.6	30	1	-20.1	-1.13	56	0.57	ND	0.243422	0.1013	ND	ND
80	S80K	Ser80Lys		0.6	30	1	-36.8	-1.97	119	2.08	ND	0.216164	0.1688	ND	ND
80	S80V	Ser80Val		0.6	30	1	10.9	0.42	84	1.24	ND	0.22289	0.1084	ND	ND
80	S80A	Ser80Ala		0.6	30	1	6.7	0.21	31	-0.02	0.01	0.230559	0.0588	0.09813	0.45174
80	S80D	Ser80Asp		0.6	30	1	-38.5	-2.05	54	0.53	ND	0.223846	0.1234	ND	ND
80	S80E	Ser80Glu		0.6	30	1	-34.3	-1.84	83	1.22	ND	0.208771	0.1329	ND	ND
80	S80G	Ser80Gly		0.6	30	1	4.2	0.09	3	-0.69	ND	0.279007	0.0863	ND	ND
81	V81F	Val81Phe		0.29	77	0	15.5	0.23	132	1.15	ND	0.26226	0.1041	ND	ND
81	V81L	Val81Leu	8.99e-07	0.29	77	0	11.7	0.04	111	0.64	0.03	0.256878	0.1131	0.12059	0.50802
81	V81S	Val81Ser		0.29	77	0	2.5	-0.42	32	-1.24	ND	0.352874	0.0886	ND	ND
81	V81Y	Val81Tyr		0.29	77	0	-2.9	-0.69	136	1.24	ND	0.267224	0.3195	ND	ND
81	V81C	Val81Cys		0.29	77	0	8.4	-0.13	55	-0.69	ND	0.368381	0.6422	ND	ND
81	V81W	Val81Trp		0.29	77	0	7.9	-0.15	170	2.05	ND	0.245339	0.4695	ND	ND
81	V81P	Val81Pro		0.29	77	0	-0.8	-0.59	32.5	-1.23	ND	0.610032	0.149	ND	ND
81	V81H	Val81His		0.29	77	0	-12.6	-1.18	96	0.29	ND	0.303239	0.2651	ND	ND
81	V81Q	Val81Gln		0.29	77	0	-17.2	-1.41	85	0.02	ND	0.328585	0.1614	ND	ND
81	V81R	Val81Arg		0.29	77	0	-51.5	-3.13	124	0.96	ND	0.285567	0.126	ND	ND
81	V81I	Val81Ile		0.29	77	0	13	0.11	111	0.64	ND	0.249435	0.0784	ND	ND
81	V81M	Val81Met	1.69e-06	0.29	77	0	14.2	0.17	105	0.5	0.07	0.298282	0.1128	0.16602	0.5093
81	V81T	Val81Thr		0.29	77	0	5	-0.3	61	-0.55	ND	0.317277	0.0937	ND	ND
81	V81N	Val81Asn		0.29	77	0	-20.1	-1.55	56	-0.67	ND	0.345627	0.1371	ND	ND
81	V81K	Val81Lys		0.29	77	0	-36.8	-2.39	119	0.84	ND	0.319431	0.1582	ND	ND
81	V81A	Val81Ala		0.29	77	0	6.7	-0.21	31	-1.27	0.06	0.326922	0.0684	0.01758	0.36788
81	V81D	Val81Asp		0.29	77	0	-38.5	-2.47	54	-0.72	ND	0.39666	0.1098	ND	ND
81	V81E	Val81Glu		0.29	77	0	-34.3	-2.26	83	-0.02	0.12	0.349517	0.1052	0.01825	0.38338
81	V81G	Val81Gly		0.29	77	0	4.2	-0.34	3	-1.93	0.19	0.425816	0.1016	0.03192	0.49797
82	C82F	Cys82Phe	0	0	100	2	15.5	0.36	132	1.84	0.89	0.240514	0.6383	0.47215	0.86105
82	C82L	Cys82Leu		0	100	2	11.7	0.17	111	1.34	ND	0.173848	0.8222	ND	ND
82	C82S	Cys82Ser		0	100	2	2.5	-0.3	32	-0.55	0.64	0.341508	0.8435	0.43678	0.88798
82	C82Y	Cys82Tyr		0	100	2	-2.9	-0.57	136	1.93	0.93	0.278753	0.7522	0.48808	0.8515
82	C82W	Cys82Trp		0	100	2	7.9	-0.03	170	2.75	0.85	0.239289	0.797	0.25655	0.90439
82	C82P	Cys82Pro		0	100	2	-0.8	-0.46	32.5	-0.54	ND	0.794158	0.9075	ND	ND
82	C82H	Cys82His		0	100	2	-12.6	-1.05	96	0.98	ND	0.276956	0.8983	ND	ND
82	C82Q	Cys82Gln		0	100	2	-17.2	-1.28	85	0.72	ND	0.261512	0.9407	ND	ND
82	C82R	Cys82Arg	1.86e-05	0	100	2	-51.5	-3	124	1.65	0.75	0.255268	0.8157	0.47929	0.88243
82	C82I	Cys82Ile		0	100	2	13	0.23	111	1.34	ND	0.212253	0.8879	ND	ND
82	C82M	Cys82Met		0	100	2	14.2	0.29	105	1.19	ND	0.211372	0.9445	ND	ND
82	C82T	Cys82Thr		0	100	2	5	-0.17	61	0.14	ND	0.277979	0.93	ND	ND
82	C82N	Cys82Asn		0	100	2	-20.1	-1.43	56	0.02	ND	0.297221	0.9272	ND	ND
82	C82K	Cys82Lys		0	100	2	-36.8	-2.26	119	1.53	ND	0.321995	0.9748	ND	ND
82	C82V	Cys82Val		0	100	2	10.9	0.13	84	0.69	ND	0.204533	0.8737	ND	ND
82	C82A	Cys82Ala		0	100	2	6.7	-0.09	31	-0.57	ND	0.231263	0.88	ND	ND
82	C82D	Cys82Asp		0	100	2	-38.5	-2.35	54	-0.02	ND	0.406985	0.9178	ND	ND
82	C82E	Cys82Glu		0	100	2	-34.3	-2.14	83	0.67	ND	0.331341	0.9502	ND	ND
82	C82G	Cys82Gly		0	100	2	4.2	-0.21	3	-1.24	0.32	0.398683	0.5737	0.3751	0.9003
83	L83F	Leu83Phe		0.35	55	0	15.5	0.19	132	0.5	0.2	0.287521	0.0868	0.19401	0.62102
83	L83S	Leu83Ser		0.35	55	0	2.5	-0.46	32	-1.89	0.24	0.462082	0.0963	0.09351	0.78985
83	L83Y	Leu83Tyr		0.35	55	0	-2.9	-0.73	136	0.6	ND	0.307444	0.1797	ND	ND
83	L83C	Leu83Cys		0.35	55	0	8.4	-0.17	55	-1.34	ND	0.450312	0.3415	ND	ND
83	L83W	Leu83Trp		0.35	55	0	7.9	-0.19	170	1.41	0.12	0.275646	0.0731	0.08805	0.8243
83	L83P	Leu83Pro		0.35	55	0	-0.8	-0.63	32.5	-1.88	ND	0.813197	0.1508	ND	ND
83	L83H	Leu83His		0.35	55	0	-12.6	-1.22	96	-0.36	ND	0.344327	0.0896	ND	ND
83	L83Q	Leu83Gln		0.35	55	0	-17.2	-1.45	85	-0.62	ND	0.38763	0.062	ND	ND
83	L83R	Leu83Arg		0.35	55	0	-51.5	-3.17	124	0.31	ND	0.350328	0.0557	ND	ND
83	L83I	Leu83Ile		0.35	55	0	13	0.07	111	0	ND	0.289763	0.0902	ND	ND
83	L83M	Leu83Met		0.35	55	0	14.2	0.13	105	-0.14	0.05	0.321192	0.1016	0.04373	0.46524
83	L83T	Leu83Thr		0.35	55	0	5	-0.34	61	-1.19	ND	0.420523	0.0933	ND	ND
83	L83N	Leu83Asn		0.35	55	0	-20.1	-1.59	56	-1.31	ND	0.394679	0.1676	ND	ND
83	L83K	Leu83Lys		0.35	55	0	-36.8	-2.43	119	0.19	ND	0.383497	0.0959	ND	ND
83	L83V	Leu83Val	9.32e-06	0.35	55	0	10.9	-0.04	84	-0.64	0.1	0.32655	0.0758	0.03478	0.36886
83	L83A	Leu83Ala		0.35	55	0	6.7	-0.25	31	-1.91	ND	0.412989	0.0935	ND	ND
83	L83D	Leu83Asp		0.35	55	0	-38.5	-2.51	54	-1.36	ND	0.434462	0.2444	ND	ND
83	L83E	Leu83Glu		0.35	55	0	-34.3	-2.3	83	-0.67	ND	0.399915	0.1021	ND	ND
83	L83G	Leu83Gly		0.35	55	0	4.2	-0.38	3	-2.58	ND	0.48761	0.1603	ND	ND
84	D84F	Asp84Phe		0.59	75	0	15.5	2.71	132	1.86	ND	0.200926	0.2505	ND	ND
84	D84L	Asp84Leu		0.59	75	0	11.7	2.51	111	1.36	ND	0.199993	0.146	ND	ND
84	D84S	Asp84Ser		0.59	75	0	2.5	2.05	32	-0.53	ND	0.265079	0.0851	ND	ND
84	D84Y	Asp84Tyr		0.59	75	0	-2.9	1.78	136	1.96	0.23	0.206836	0.1095	0.16193	0.55293
84	D84C	Asp84Cys		0.59	75	0	8.4	2.35	55	0.02	ND	0.300617	0.4227	ND	ND
84	D84W	Asp84Trp		0.59	75	0	7.9	2.32	170	2.77	ND	0.169403	0.4494	ND	ND
84	D84P	Asp84Pro		0.59	75	0	-0.8	1.89	32.5	-0.51	ND	0.674045	0.3218	ND	ND
84	D84H	Asp84His		0.59	75	0	-12.6	1.3	96	1	0.06	0.216515	0.0944	0.10223	0.44072
84	D84Q	Asp84Gln		0.59	75	0	-17.2	1.07	85	0.74	ND	0.237893	0.12	ND	ND
84	D84R	Asp84Arg		0.59	75	0	-51.5	-0.65	124	1.67	ND	0.201514	0.1089	ND	ND
84	D84I	Asp84Ile		0.59	75	0	13	2.58	111	1.36	ND	0.210702	0.1874	ND	ND
84	D84M	Asp84Met		0.59	75	0	14.2	2.64	105	1.22	ND	0.218206	0.3421	ND	ND
84	D84T	Asp84Thr		0.59	75	0	5	2.18	61	0.17	ND	0.241701	0.1398	ND	ND
84	D84N	Asp84Asn		0.59	75	0	-20.1	0.92	56	0.05	0.03	0.244023	0.0862	0.09319	0.36038
84	D84K	Asp84Lys		0.59	75	0	-36.8	0.09	119	1.55	ND	0.220295	0.1389	ND	ND
84	D84V	Asp84Val		0.59	75	0	10.9	2.47	84	0.72	0.21	0.218996	0.1165	0.17365	0.49648
84	D84A	Asp84Ala		0.59	75	0	6.7	2.26	31	-0.55	0.06	0.237006	0.0792	0.14203	0.36687
84	D84E	Asp84Glu		0.59	75	0	-34.3	0.21	83	0.69	0.02	0.22722	0.1052	0.00735	0.34435
84	D84G	Asp84Gly		0.59	75	0	4.2	2.14	3	-1.22	0.12	0.302996	0.091	0.18811	0.48423
85	L85F	Leu85Phe	8.99e-07	0.02	100	0	15.5	0.19	132	0.5	0.77	0.374144	0.293	0.46671	0.57762
85	L85S	Leu85Ser		0.02	100	0	2.5	-0.46	32	-1.89	ND	0.645701	0.6539	ND	ND
85	L85Y	Leu85Tyr		0.02	100	0	-2.9	-0.73	136	0.6	ND	0.486032	0.7184	ND	ND
85	L85C	Leu85Cys		0.02	100	0	8.4	-0.17	55	-1.34	ND	0.559675	0.8785	ND	ND
85	L85W	Leu85Trp		0.02	100	0	7.9	-0.19	170	1.41	ND	0.531007	0.5363	ND	ND
85	L85P	Leu85Pro	1.8e-06	0.02	100	0	-0.8	-0.63	32.5	-1.88	0.91	0.935957	0.699	0.57101	0.61672
85	L85H	Leu85His		0.02	100	0	-12.6	-1.22	96	-0.36	0.83	0.518952	0.6209	0.53775	0.83617
85	L85Q	Leu85Gln		0.02	100	0	-17.2	-1.45	85	-0.62	ND	0.545535	0.4447	ND	ND
85	L85R	Leu85Arg		0.02	100	0	-51.5	-3.17	124	0.31	0.88	0.593774	0.4484	0.4133	0.80199
85	L85I	Leu85Ile		0.02	100	0	13	0.07	111	0	0.44	0.372959	0.1289	0.33119	0.38062
85	L85M	Leu85Met		0.02	100	0	14.2	0.13	105	-0.14	ND	0.41636	0.2138	ND	ND
85	L85T	Leu85Thr		0.02	100	0	5	-0.34	61	-1.19	ND	0.53576	0.4933	ND	ND
85	L85N	Leu85Asn		0.02	100	0	-20.1	-1.59	56	-1.31	ND	0.542779	0.8038	ND	ND
85	L85K	Leu85Lys		0.02	100	0	-36.8	-2.43	119	0.19	ND	0.700862	0.6618	ND	ND
85	L85V	Leu85Val		0.02	100	0	10.9	-0.04	84	-0.64	0.6	0.39632	0.1381	0.33151	0.37899
85	L85A	Leu85Ala		0.02	100	0	6.7	-0.25	31	-1.91	ND	0.534565	0.4975	ND	ND
85	L85D	Leu85Asp		0.02	100	0	-38.5	-2.51	54	-1.36	ND	0.691467	0.9131	ND	ND
85	L85E	Leu85Glu		0.02	100	0	-34.3	-2.3	83	-0.67	ND	0.656532	0.6839	ND	ND
85	L85G	Leu85Gly		0.02	100	0	4.2	-0.38	3	-2.58	ND	0.727974	0.785	ND	ND
86	R86F	Arg86Phe		0.19	32	0	15.5	3.36	132	0.19	ND	0.293838	0.2968	ND	ND
86	R86L	Arg86Leu		0.19	32	0	11.7	3.17	111	-0.31	0.06	0.242289	0.0775	0.03172	0.35972
86	R86S	Arg86Ser		0.19	32	0	2.5	2.71	32	-2.2	ND	0.447174	0.1853	ND	ND
86	R86Y	Arg86Tyr		0.19	32	0	-2.9	2.43	136	0.29	ND	0.348845	0.2207	ND	ND
86	R86C	Arg86Cys		0.19	32	0	8.4	3	55	-1.65	ND	0.388146	0.1555	ND	ND
86	R86W	Arg86Trp	1.69e-06	0.19	32	0	7.9	2.98	170	1.1	0.03	0.307331	0.1109	0.24512	0.56828
86	R86P	Arg86Pro		0.19	32	0	-0.8	2.54	32.5	-2.19	0.21	0.84025	0.3113	0.1694	0.40107
86	R86H	Arg86His		0.19	32	0	-12.6	1.95	96	-0.67	ND	0.373846	0.096	ND	ND
86	R86Q	Arg86Gln	1.78e-05	0.19	32	0	-17.2	1.72	85	-0.93	0.05	0.382487	0.0857	0.36426	0.39114
86	R86I	Arg86Ile		0.19	32	0	13	3.23	111	-0.31	ND	0.253726	0.1428	ND	ND
86	R86M	Arg86Met		0.19	32	0	14.2	3.29	105	-0.45	ND	0.288005	0.165	ND	ND
86	R86T	Arg86Thr		0.19	32	0	5	2.83	61	-1.5	ND	0.366258	0.1326	ND	ND
86	R86N	Arg86Asn		0.19	32	0	-20.1	1.57	56	-1.62	ND	0.406934	0.337	ND	ND
86	R86K	Arg86Lys		0.19	32	0	-36.8	0.74	119	-0.12	ND	0.394114	0.1161	ND	ND
86	R86V	Arg86Val		0.19	32	0	10.9	3.13	84	-0.96	ND	0.252851	0.1613	ND	ND
86	R86A	Arg86Ala		0.19	32	0	6.7	2.92	31	-2.22	ND	0.356155	0.1298	ND	ND
86	R86D	Arg86Asp		0.19	32	0	-38.5	0.65	54	-1.67	ND	0.563514	0.3578	ND	ND
86	R86E	Arg86Glu		0.19	32	0	-34.3	0.86	83	-0.98	ND	0.469706	0.1768	ND	ND
86	R86G	Arg86Gly		0.19	32	0	4.2	2.79	3	-2.89	0.09	0.546347	0.1037	0.147	0.37299
87	D87F	Asp87Phe		0.42	50	0	15.5	2.71	132	1.86	ND	0.190702	0.2889	ND	ND
87	D87L	Asp87Leu		0.42	50	0	11.7	2.51	111	1.36	ND	0.180455	0.1735	ND	ND
87	D87S	Asp87Ser		0.42	50	0	2.5	2.05	32	-0.53	ND	0.271489	0.0817	ND	ND
87	D87Y	Asp87Tyr		0.42	50	0	-2.9	1.78	136	1.96	0.5	0.195606	0.1156	0.18873	0.55783
87	D87C	Asp87Cys		0.42	50	0	8.4	2.35	55	0.02	ND	0.290448	0.4144	ND	ND
87	D87W	Asp87Trp		0.42	50	0	7.9	2.32	170	2.77	ND	0.160509	0.4686	ND	ND
87	D87P	Asp87Pro		0.42	50	0	-0.8	1.89	32.5	-0.51	ND	0.856317	0.453	ND	ND
87	D87H	Asp87His		0.42	50	0	-12.6	1.3	96	1	0.41	0.202734	0.104	0.17024	0.49141
87	D87Q	Asp87Gln		0.42	50	0	-17.2	1.07	85	0.74	ND	0.244063	0.1226	ND	ND
87	D87R	Asp87Arg		0.42	50	0	-51.5	-0.65	124	1.67	ND	0.200294	0.1066	ND	ND
87	D87I	Asp87Ile		0.42	50	0	13	2.58	111	1.36	ND	0.195414	0.2159	ND	ND
87	D87M	Asp87Met		0.42	50	0	14.2	2.64	105	1.22	ND	0.202059	0.3416	ND	ND
87	D87T	Asp87Thr		0.42	50	0	5	2.18	61	0.17	ND	0.244467	0.1329	ND	ND
87	D87N	Asp87Asn	9.32e-06	0.42	50	0	-20.1	0.92	56	0.05	0.02	0.234795	0.0771	0.10526	0.37914
87	D87K	Asp87Lys		0.42	50	0	-36.8	0.09	119	1.55	ND	0.230971	0.1313	ND	ND
87	D87V	Asp87Val		0.42	50	0	10.9	2.47	84	0.72	0.13	0.207644	0.1444	0.06145	0.55216
87	D87A	Asp87Ala		0.42	50	0	6.7	2.26	31	-0.55	0.06	0.231745	0.0847	0.01786	0.35306
87	D87E	Asp87Glu		0.42	50	0	-34.3	0.21	83	0.69	0.02	0.233222	0.112	0.01744	0.38421
87	D87G	Asp87Gly		0.42	50	0	4.2	2.14	3	-1.22	0.07	0.317062	0.0882	0.05289	0.35924
88	H88F	His88Phe		0.29	50	0	15.5	1.41	132	0.86	ND	0.196549	0.156	ND	ND
88	H88L	His88Leu		0.29	50	0	11.7	1.22	111	0.36	0.06	0.219686	0.0663	0.01481	0.5184
88	H88S	His88Ser		0.29	50	0	2.5	0.76	32	-1.53	ND	0.354859	0.092	ND	ND
88	H88Y	His88Tyr	0	0.29	50	0	-2.9	0.49	136	0.96	0.05	0.216298	0.0706	0.1004	0.51506
88	H88C	His88Cys		0.29	50	0	8.4	1.05	55	-0.98	ND	0.359581	0.1588	ND	ND
88	H88W	His88Trp		0.29	50	0	7.9	1.03	170	1.77	ND	0.178054	0.1733	ND	ND
88	H88P	His88Pro		0.29	50	0	-0.8	0.59	32.5	-1.52	0.32	0.853215	0.1576	0.05356	0.50914
88	H88Q	His88Gln		0.29	50	0	-17.2	-0.23	85	-0.26	0.03	0.307718	0.0966	0.02506	0.38139
88	H88R	His88Arg	2.54e-06	0.29	50	0	-51.5	-1.95	124	0.67	0.06	0.258212	0.0584	0.00428	0.36909
88	H88I	His88Ile		0.29	50	0	13	1.28	111	0.36	ND	0.246332	0.1357	ND	ND
88	H88M	His88Met		0.29	50	0	14.2	1.34	105	0.21	ND	0.255008	0.2715	ND	ND
88	H88T	His88Thr		0.29	50	0	5	0.88	61	-0.84	ND	0.318736	0.1182	ND	ND
88	H88N	His88Asn		0.29	50	0	-20.1	-0.38	56	-0.96	0.04	0.329512	0.0868	0.1087	0.37705
88	H88K	His88Lys		0.29	50	0	-36.8	-1.21	119	0.55	ND	0.290643	0.1511	ND	ND
88	H88V	His88Val		0.29	50	0	10.9	1.18	84	-0.29	ND	0.270727	0.1266	ND	ND
88	H88A	His88Ala		0.29	50	0	6.7	0.97	31	-1.55	ND	0.298834	0.1121	ND	ND
88	H88D	His88Asp		0.29	50	0	-38.5	-1.3	54	-1	0.11	0.367823	0.0984	0.17692	0.46435
88	H88E	His88Glu		0.29	50	0	-34.3	-1.09	83	-0.31	ND	0.320883	0.1378	ND	ND
88	H88G	His88Gly		0.29	50	0	4.2	0.84	3	-2.22	ND	0.399576	0.1236	ND	ND
89	Y89F	Tyr89Phe		0.02	100	0	15.5	0.92	132	-0.1	0.06	0.249539	0.0941	0.24286	0.4043
89	Y89L	Tyr89Leu		0.02	100	0	11.7	0.73	111	-0.6	ND	0.357949	0.2549	ND	ND
89	Y89S	Tyr89Ser		0.02	100	0	2.5	0.27	32	-2.48	0.31	0.630372	0.2733	0.47334	0.66972
89	Y89C	Tyr89Cys	1.8e-06	0.02	100	0	8.4	0.57	55	-1.93	0.8	0.566631	0.36	0.50577	0.71453
89	Y89W	Tyr89Trp		0.02	100	0	7.9	0.54	170	0.81	ND	0.301748	0.4408	ND	ND
89	Y89P	Tyr89Pro		0.02	100	0	-0.8	0.11	32.5	-2.47	ND	0.856343	0.8376	ND	ND
89	Y89H	Tyr89His	0	0.02	100	0	-12.6	-0.49	96	-0.96	0.81	0.407878	0.299	0.56034	0.75313
89	Y89Q	Tyr89Gln		0.02	100	0	-17.2	-0.72	85	-1.22	ND	0.525584	0.6287	ND	ND
89	Y89R	Tyr89Arg		0.02	100	0	-51.5	-2.43	124	-0.29	ND	0.566769	0.6104	ND	ND
89	Y89I	Tyr89Ile		0.02	100	0	13	0.8	111	-0.6	ND	0.408525	0.3868	ND	ND
89	Y89M	Tyr89Met		0.02	100	0	14.2	0.86	105	-0.74	ND	0.396741	0.5865	ND	ND
89	Y89T	Tyr89Thr		0.02	100	0	5	0.4	61	-1.79	ND	0.549772	0.5308	ND	ND
89	Y89N	Tyr89Asn		0.02	100	0	-20.1	-0.86	56	-1.91	0.83	0.541167	0.3421	0.56875	0.81153
89	Y89K	Tyr89Lys		0.02	100	0	-36.8	-1.7	119	-0.41	ND	0.648802	0.8198	ND	ND
89	Y89V	Tyr89Val		0.02	100	0	10.9	0.69	84	-1.24	ND	0.44928	0.357	ND	ND
89	Y89A	Tyr89Ala		0.02	100	0	6.7	0.48	31	-2.51	ND	0.542636	0.5206	ND	ND
89	Y89D	Tyr89Asp	0	0.02	100	0	-38.5	-1.78	54	-1.96	0.89	0.62366	0.3549	0.57682	0.78933
89	Y89E	Tyr89Glu		0.02	100	0	-34.3	-1.57	83	-1.27	ND	0.596356	0.7244	ND	ND
89	Y89G	Tyr89Gly		0.02	100	0	4.2	0.36	3	-3.18	ND	0.688731	0.5158	ND	ND
90	L90F	Leu90Phe		0.49	85	2	15.5	0.19	132	0.5	ND	0.308356	0.1084	ND	ND
90	L90S	Leu90Ser		0.49	85	2	2.5	-0.46	32	-1.89	ND	0.391054	0.1514	ND	ND
90	L90Y	Leu90Tyr		0.49	85	2	-2.9	-0.73	136	0.6	ND	0.323371	0.2598	ND	ND
90	L90C	Leu90Cys		0.49	85	2	8.4	-0.17	55	-1.34	ND	0.39834	0.469	ND	ND
90	L90W	Leu90Trp		0.49	85	2	7.9	-0.19	170	1.41	ND	0.28281	0.1332	ND	ND
90	L90P	Leu90Pro	2.54e-06	0.49	85	2	-0.8	-0.63	32.5	-1.88	0.76	0.893017	0.3345	0.44655	0.86996
90	L90H	Leu90His		0.49	85	2	-12.6	-1.22	96	-0.36	ND	0.334209	0.1344	ND	ND
90	L90Q	Leu90Gln		0.49	85	2	-17.2	-1.45	85	-0.62	0.09	0.35154	0.086	0.26972	0.83698
90	L90R	Leu90Arg		0.49	85	2	-51.5	-3.17	124	0.31	0.19	0.303645	0.0736	0.33447	0.83475
90	L90I	Leu90Ile		0.49	85	2	13	0.07	111	0	ND	0.304484	0.097	ND	ND
90	L90M	Leu90Met		0.49	85	2	14.2	0.13	105	-0.14	0.09	0.30501	0.1269	0.23471	0.56327
90	L90T	Leu90Thr		0.49	85	2	5	-0.34	61	-1.19	ND	0.384545	0.1337	ND	ND
90	L90N	Leu90Asn		0.49	85	2	-20.1	-1.59	56	-1.31	ND	0.353743	0.2682	ND	ND
90	L90K	Leu90Lys		0.49	85	2	-36.8	-2.43	119	0.19	ND	0.348998	0.141	ND	ND
90	L90V	Leu90Val	0	0.49	85	2	10.9	-0.04	84	-0.64	0.05	0.310119	0.0846	0.21307	0.60205
90	L90A	Leu90Ala		0.49	85	2	6.7	-0.25	31	-1.91	ND	0.345482	0.1163	ND	ND
90	L90D	Leu90Asp		0.49	85	2	-38.5	-2.51	54	-1.36	ND	0.385637	0.3659	ND	ND
90	L90E	Leu90Glu		0.49	85	2	-34.3	-2.3	83	-0.67	ND	0.354135	0.136	ND	ND
90	L90G	Leu90Gly		0.49	85	2	4.2	-0.38	3	-2.58	ND	0.439676	0.2688	ND	ND
91	A91F	Ala91Phe		0.65	97	0	15.5	0.44	132	2.41	ND	0.220148	0.1794	ND	ND
91	A91L	Ala91Leu		0.65	97	0	11.7	0.25	111	1.91	ND	0.19247	0.1093	ND	ND
91	A91S	Ala91Ser		0.65	97	0	2.5	-0.21	32	0.02	0.07	0.275991	0.0822	0.26445	0.34452
91	A91Y	Ala91Tyr		0.65	97	0	-2.9	-0.48	136	2.51	ND	0.2205	0.2514	ND	ND
91	A91C	Ala91Cys		0.65	97	0	8.4	0.09	55	0.57	ND	0.305824	0.4538	ND	ND
91	A91W	Ala91Trp		0.65	97	0	7.9	0.06	170	3.32	ND	0.184331	0.385	ND	ND
91	A91P	Ala91Pro		0.65	97	0	-0.8	-0.38	32.5	0.04	0.66	0.822983	0.2041	0.51212	0.60768
91	A91H	Ala91His		0.65	97	0	-12.6	-0.97	96	1.55	ND	0.225216	0.2167	ND	ND
91	A91Q	Ala91Gln		0.65	97	0	-17.2	-1.2	85	1.29	ND	0.252063	0.1643	ND	ND
91	A91R	Ala91Arg		0.65	97	0	-51.5	-2.92	124	2.22	ND	0.209687	0.1403	ND	ND
91	A91I	Ala91Ile		0.65	97	0	13	0.32	111	1.91	ND	0.207754	0.1702	ND	ND
91	A91M	Ala91Met		0.65	97	0	14.2	0.38	105	1.77	ND	0.224752	0.179	ND	ND
91	A91T	Ala91Thr		0.65	97	0	5	-0.09	61	0.72	0.03	0.252113	0.0826	0.29223	0.44585
91	A91N	Ala91Asn		0.65	97	0	-20.1	-1.34	56	0.6	ND	0.256598	0.1541	ND	ND
91	A91K	Ala91Lys		0.65	97	0	-36.8	-2.18	119	2.1	ND	0.227437	0.1962	ND	ND
91	A91V	Ala91Val		0.65	97	0	10.9	0.21	84	1.27	0.09	0.222573	0.098	0.45526	0.62186
91	A91D	Ala91Asp		0.65	97	0	-38.5	-2.26	54	0.55	0.52	0.264086	0.1167	0.44723	0.4499
91	A91E	Ala91Glu		0.65	97	0	-34.3	-2.05	83	1.24	ND	0.238221	0.1229	ND	ND
91	A91G	Ala91Gly		0.65	97	0	4.2	-0.13	3	-0.67	0.29	0.306134	0.1068	0.4385	0.46406
92	S92F	Ser92Phe		0.04	100	1	15.5	0.65	132	2.39	0.75	0.151384	0.1294	0.53391	0.82899
92	S92L	Ser92Leu		0.04	100	1	11.7	0.46	111	1.89	ND	0.139952	0.0986	ND	ND
92	S92Y	Ser92Tyr		0.04	100	1	-2.9	-0.27	136	2.48	0.78	0.167354	0.138	0.39208	0.81914
92	S92C	Ser92Cys	0	0.04	100	1	8.4	0.3	55	0.55	0.74	0.24749	0.1718	0.53892	0.89231
92	S92W	Ser92Trp		0.04	100	1	7.9	0.27	170	3.3	ND	0.143731	0.1588	ND	ND
92	S92P	Ser92Pro		0.04	100	1	-0.8	-0.17	32.5	0.01	0.81	0.696761	0.2466	0.65104	0.87148
92	S92H	Ser92His		0.04	100	1	-12.6	-0.76	96	1.53	ND	0.191718	0.2659	ND	ND
92	S92Q	Ser92Gln		0.04	100	1	-17.2	-0.99	85	1.27	ND	0.218737	0.3837	ND	ND
92	S92R	Ser92Arg		0.04	100	1	-51.5	-2.71	124	2.2	ND	0.203	0.3565	ND	ND
92	S92I	Ser92Ile		0.04	100	1	13	0.53	111	1.89	ND	0.186065	0.1929	ND	ND
92	S92M	Ser92Met		0.04	100	1	14.2	0.59	105	1.74	ND	0.174599	0.2203	ND	ND
92	S92T	Ser92Thr		0.04	100	1	5	0.13	61	0.69	0.25	0.239403	0.0961	0.34557	0.57663
92	S92N	Ser92Asn		0.04	100	1	-20.1	-1.13	56	0.57	ND	0.211147	0.2063	ND	ND
92	S92K	Ser92Lys		0.04	100	1	-36.8	-1.97	119	2.08	ND	0.24689	0.5206	ND	ND
92	S92V	Ser92Val		0.04	100	1	10.9	0.42	84	1.24	ND	0.199503	0.1732	ND	ND
92	S92A	Ser92Ala		0.04	100	1	6.7	0.21	31	-0.02	0.16	0.222443	0.0694	0.35034	0.46988
92	S92D	Ser92Asp		0.04	100	1	-38.5	-2.05	54	0.53	ND	0.285328	0.3132	ND	ND
92	S92E	Ser92Glu		0.04	100	1	-34.3	-1.84	83	1.22	ND	0.240723	0.3662	ND	ND
92	S92G	Ser92Gly		0.04	100	1	4.2	0.09	3	-0.69	ND	0.315029	0.0999	ND	ND
93	G93F	Gly93Phe		0.07	100	0	15.5	0.57	132	3.08	ND	0.252093	0.4739	ND	ND
93	G93L	Gly93Leu		0.07	100	0	11.7	0.38	111	2.58	ND	0.229924	0.3123	ND	ND
93	G93S	Gly93Ser		0.07	100	0	2.5	-0.09	32	0.69	ND	0.300667	0.1003	ND	ND
93	G93Y	Gly93Tyr		0.07	100	0	-2.9	-0.36	136	3.18	ND	0.274183	0.3448	ND	ND
93	G93C	Gly93Cys		0.07	100	0	8.4	0.21	55	1.24	ND	0.2766	0.282	ND	ND
93	G93W	Gly93Trp		0.07	100	0	7.9	0.19	170	3.99	0.77	0.233299	0.2445	0.43955	0.52969
93	G93P	Gly93Pro		0.07	100	0	-0.8	-0.25	32.5	0.7	ND	0.560085	0.6616	ND	ND
93	G93H	Gly93His		0.07	100	0	-12.6	-0.84	96	2.22	ND	0.293779	0.286	ND	ND
93	G93Q	Gly93Gln		0.07	100	0	-17.2	-1.07	85	1.96	ND	0.30539	0.1895	ND	ND
93	G93R	Gly93Arg	1.8e-06	0.07	100	0	-51.5	-2.79	124	2.89	0.07	0.249319	0.1491	0.15667	0.33703
93	G93I	Gly93Ile		0.07	100	0	13	0.44	111	2.58	ND	0.262681	0.2426	ND	ND
93	G93M	Gly93Met		0.07	100	0	14.2	0.5	105	2.44	ND	0.234658	0.3753	ND	ND
93	G93T	Gly93Thr		0.07	100	0	5	0.04	61	1.39	ND	0.275167	0.1457	ND	ND
93	G93N	Gly93Asn		0.07	100	0	-20.1	-1.22	56	1.27	ND	0.293846	0.2892	ND	ND
93	G93K	Gly93Lys		0.07	100	0	-36.8	-2.05	119	2.77	ND	0.328317	0.2687	ND	ND
93	G93V	Gly93Val		0.07	100	0	10.9	0.34	84	1.93	0.22	0.236882	0.1658	0.3674	0.33049
93	G93A	Gly93Ala		0.07	100	0	6.7	0.13	31	0.67	0.13	0.22912	0.0988	0.27816	0.32996
93	G93D	Gly93Asp		0.07	100	0	-38.5	-2.14	54	1.22	ND	0.373656	0.1977	ND	ND
93	G93E	Gly93Glu		0.07	100	0	-34.3	-1.93	83	1.91	0.1	0.337955	0.1306	0.29851	0.37834
94	N94F	Asn94Phe		0.21	100	0	15.5	1.78	132	1.82	ND	0.298346	0.6785	ND	ND
94	N94L	Asn94Leu		0.21	100	0	11.7	1.59	111	1.31	ND	0.272363	0.3655	ND	ND
94	N94S	Asn94Ser		0.21	100	0	2.5	1.13	32	-0.57	0.7	0.351121	0.1291	0.60712	0.59195
94	N94Y	Asn94Tyr		0.21	100	0	-2.9	0.86	136	1.91	0.82	0.304244	0.2811	0.63621	0.8984
94	N94C	Asn94Cys		0.21	100	0	8.4	1.43	55	-0.02	ND	0.373	0.6805	ND	ND
94	N94W	Asn94Trp		0.21	100	0	7.9	1.4	170	2.72	ND	0.272844	0.808	ND	ND
94	N94P	Asn94Pro		0.21	100	0	-0.8	0.97	32.5	-0.56	ND	0.671817	0.7239	ND	ND
94	N94H	Asn94His		0.21	100	0	-12.6	0.38	96	0.96	0.77	0.282758	0.23	0.57934	0.87918
94	N94Q	Asn94Gln		0.21	100	0	-17.2	0.15	85	0.69	ND	0.335388	0.4788	ND	ND
94	N94R	Asn94Arg		0.21	100	0	-51.5	-1.57	124	1.62	ND	0.312193	0.3881	ND	ND
94	N94I	Asn94Ile		0.21	100	0	13	1.66	111	1.31	0.83	0.331179	0.3569	0.70594	0.8474
94	N94M	Asn94Met		0.21	100	0	14.2	1.72	105	1.17	ND	0.301197	0.5099	ND	ND
94	N94T	Asn94Thr		0.21	100	0	5	1.26	61	0.12	0.76	0.367351	0.2925	0.66395	0.84317
94	N94K	Asn94Lys		0.21	100	0	-36.8	-0.84	119	1.5	0.8	0.334873	0.3803	0.45293	0.82732
94	N94V	Asn94Val		0.21	100	0	10.9	1.55	84	0.67	ND	0.329259	0.3853	ND	ND
94	N94A	Asn94Ala		0.21	100	0	6.7	1.34	31	-0.6	ND	0.338259	0.3906	ND	ND
94	N94D	Asn94Asp		0.21	100	0	-38.5	-0.92	54	-0.05	0.65	0.28722	0.1178	0.35408	0.36717
94	N94E	Asn94Glu		0.21	100	0	-34.3	-0.71	83	0.64	ND	0.339135	0.4105	ND	ND
94	N94G	Asn94Gly		0.21	100	0	4.2	1.22	3	-1.27	ND	0.416987	0.4366	ND	ND
95	T95F	Thr95Phe		0.72	62	0	15.5	0.53	132	1.7	ND	0.173898	0.1289	ND	ND
95	T95L	Thr95Leu		0.72	62	0	11.7	0.34	111	1.19	ND	0.170663	0.0787	ND	ND
95	T95S	Thr95Ser		0.72	62	0	2.5	-0.13	32	-0.69	0.01	0.236344	0.0792	0.16399	0.42552
95	T95Y	Thr95Tyr		0.72	62	0	-2.9	-0.4	136	1.79	ND	0.17818	0.1515	ND	ND
95	T95C	Thr95Cys		0.72	62	0	8.4	0.17	55	-0.14	ND	0.279848	0.4208	ND	ND
95	T95W	Thr95Trp		0.72	62	0	7.9	0.15	170	2.6	ND	0.144332	0.2834	ND	ND
95	T95P	Thr95Pro	4.5e-06	0.72	62	0	-0.8	-0.29	32.5	-0.68	0.07	0.31721	0.0695	0.22403	0.45401
95	T95H	Thr95His		0.72	62	0	-12.6	-0.88	96	0.84	ND	0.199349	0.1291	ND	ND
95	T95Q	Thr95Gln		0.72	62	0	-17.2	-1.11	85	0.57	ND	0.234022	0.1321	ND	ND
95	T95R	Thr95Arg		0.72	62	0	-51.5	-2.83	124	1.5	0.05	0.198653	0.0747	0.12093	0.35736
95	T95I	Thr95Ile	8.99e-07	0.72	62	0	13	0.4	111	1.19	0.1	0.195276	0.1066	0.14948	0.57096
95	T95M	Thr95Met		0.72	62	0	14.2	0.46	105	1.05	ND	0.205696	0.0954	ND	ND
95	T95N	Thr95Asn		0.72	62	0	-20.1	-1.26	56	-0.12	ND	0.226541	0.0858	ND	ND
95	T95K	Thr95Lys		0.72	62	0	-36.8	-2.09	119	1.39	0.11	0.215335	0.1039	0.13742	0.37572
95	T95V	Thr95Val		0.72	62	0	10.9	0.3	84	0.55	ND	0.209941	0.106	ND	ND
95	T95A	Thr95Ala	8.99e-07	0.72	62	0	6.7	0.09	31	-0.72	0.03	0.233723	0.062	0.17084	0.42246
95	T95D	Thr95Asp		0.72	62	0	-38.5	-2.18	54	-0.17	ND	0.241247	0.1411	ND	ND
95	T95E	Thr95Glu		0.72	62	0	-34.3	-1.97	83	0.53	ND	0.221961	0.1373	ND	ND
95	T95G	Thr95Gly		0.72	62	0	4.2	-0.04	3	-1.39	ND	0.30196	0.1311	ND	ND
96	S96F	Ser96Phe		0.77	85	0	15.5	0.65	132	2.39	ND	0.219698	0.2549	ND	ND
96	S96L	Ser96Leu		0.77	85	0	11.7	0.46	111	1.89	ND	0.210461	0.1481	ND	ND
96	S96Y	Ser96Tyr		0.77	85	0	-2.9	-0.27	136	2.48	ND	0.219304	0.2572	ND	ND
96	S96C	Ser96Cys		0.77	85	0	8.4	0.3	55	0.55	0.65	0.297985	0.3271	0.5212	0.86943
96	S96W	Ser96Trp		0.77	85	0	7.9	0.27	170	3.3	ND	0.183402	0.2744	ND	ND
96	S96P	Ser96Pro		0.77	85	0	-0.8	-0.17	32.5	0.01	ND	0.463372	0.3066	ND	ND
96	S96H	Ser96His		0.77	85	0	-12.6	-0.76	96	1.53	ND	0.205076	0.31	ND	ND
96	S96Q	Ser96Gln		0.77	85	0	-17.2	-0.99	85	1.27	ND	0.232213	0.432	ND	ND
96	S96R	Ser96Arg	8.99e-07	0.77	85	0	-51.5	-2.71	124	2.2	0.5	0.211437	0.3387	0.38943	0.819
96	S96I	Ser96Ile		0.77	85	0	13	0.53	111	1.89	0.51	0.227735	0.2791	0.29731	0.89198
96	S96M	Ser96Met		0.77	85	0	14.2	0.59	105	1.74	ND	0.225814	0.2634	ND	ND
96	S96T	Ser96Thr		0.77	85	0	5	0.13	61	0.69	0.02	0.234941	0.0741	0.13404	0.38964
96	S96N	Ser96Asn	1.8e-06	0.77	85	0	-20.1	-1.13	56	0.57	0.02	0.225523	0.1557	0.24347	0.4903
96	S96K	Ser96Lys		0.77	85	0	-36.8	-1.97	119	2.08	ND	0.219173	0.4621	ND	ND
96	S96V	Ser96Val		0.77	85	0	10.9	0.42	84	1.24	ND	0.236411	0.2436	ND	ND
96	S96A	Ser96Ala		0.77	85	0	6.7	0.21	31	-0.02	ND	0.228575	0.0889	ND	ND
96	S96D	Ser96Asp		0.77	85	0	-38.5	-2.05	54	0.53	ND	0.213334	0.1886	ND	ND
96	S96E	Ser96Glu		0.77	85	0	-34.3	-1.84	83	1.22	ND	0.208137	0.3364	ND	ND
96	S96G	Ser96Gly	0	0.77	85	0	4.2	0.09	3	-0.69	0.02	0.270095	0.0953	0.40572	0.6145
97	V97F	Val97Phe		0.26	77	1	15.5	0.23	132	1.15	ND	0.300562	0.1499	ND	ND
97	V97L	Val97Leu		0.26	77	1	11.7	0.04	111	0.64	0.06	0.289235	0.1567	0.21548	0.62786
97	V97S	Val97Ser		0.26	77	1	2.5	-0.42	32	-1.24	ND	0.443375	0.1299	ND	ND
97	V97Y	Val97Tyr		0.26	77	1	-2.9	-0.69	136	1.24	ND	0.311486	0.4594	ND	ND
97	V97C	Val97Cys		0.26	77	1	8.4	-0.13	55	-0.69	ND	0.408994	0.7435	ND	ND
97	V97W	Val97Trp		0.26	77	1	7.9	-0.15	170	2.05	ND	0.293247	0.6009	ND	ND
97	V97P	Val97Pro		0.26	77	1	-0.8	-0.59	32.5	-1.23	ND	0.652345	0.3938	ND	ND
97	V97H	Val97His		0.26	77	1	-12.6	-1.18	96	0.29	ND	0.353785	0.3694	ND	ND
97	V97Q	Val97Gln		0.26	77	1	-17.2	-1.41	85	0.02	ND	0.385394	0.1817	ND	ND
97	V97R	Val97Arg		0.26	77	1	-51.5	-3.13	124	0.96	ND	0.350273	0.1473	ND	ND
97	V97I	Val97Ile		0.26	77	1	13	0.11	111	0.64	ND	0.248233	0.0895	ND	ND
97	V97M	Val97Met		0.26	77	1	14.2	0.17	105	0.5	0.09	0.335558	0.1077	0.24361	0.67771
97	V97T	Val97Thr		0.26	77	1	5	-0.3	61	-0.55	ND	0.357172	0.1045	ND	ND
97	V97N	Val97Asn		0.26	77	1	-20.1	-1.55	56	-0.67	ND	0.384186	0.2265	ND	ND
97	V97K	Val97Lys		0.26	77	1	-36.8	-2.39	119	0.84	ND	0.391961	0.1978	ND	ND
97	V97A	Val97Ala		0.26	77	1	6.7	-0.21	31	-1.27	0.06	0.395119	0.0767	0.06193	0.49284
97	V97D	Val97Asp		0.26	77	1	-38.5	-2.47	54	-0.72	ND	0.42802	0.215	ND	ND
97	V97E	Val97Glu		0.26	77	1	-34.3	-2.26	83	-0.02	0.14	0.408998	0.1474	0.2219	0.83317
97	V97G	Val97Gly		0.26	77	1	4.2	-0.34	3	-1.93	0.3	0.539886	0.1594	0.21495	0.89223
98	A98F	Ala98Phe		0.51	80	0	15.5	0.44	132	2.41	ND	0.220454	0.1914	ND	ND
98	A98L	Ala98Leu		0.51	80	0	11.7	0.25	111	1.91	ND	0.21378	0.1089	ND	ND
98	A98S	Ala98Ser	1.8e-06	0.51	80	0	2.5	-0.21	32	0.02	0.06	0.230773	0.0729	0.14769	0.3445
98	A98Y	Ala98Tyr		0.51	80	0	-2.9	-0.48	136	2.51	ND	0.223823	0.2468	ND	ND
98	A98C	Ala98Cys		0.51	80	0	8.4	0.09	55	0.57	ND	0.288997	0.5012	ND	ND
98	A98W	Ala98Trp		0.51	80	0	7.9	0.06	170	3.32	ND	0.194946	0.4149	ND	ND
98	A98P	Ala98Pro		0.51	80	0	-0.8	-0.38	32.5	0.04	0.44	0.290852	0.0773	0.22019	0.44915
98	A98H	Ala98His		0.51	80	0	-12.6	-0.97	96	1.55	ND	0.208872	0.1907	ND	ND
98	A98Q	Ala98Gln		0.51	80	0	-17.2	-1.2	85	1.29	ND	0.237824	0.1659	ND	ND
98	A98R	Ala98Arg		0.51	80	0	-51.5	-2.92	124	2.22	ND	0.223579	0.1769	ND	ND
98	A98I	Ala98Ile		0.51	80	0	13	0.32	111	1.91	ND	0.232352	0.1846	ND	ND
98	A98M	Ala98Met		0.51	80	0	14.2	0.38	105	1.77	ND	0.230618	0.1773	ND	ND
98	A98T	Ala98Thr	0	0.51	80	0	5	-0.09	61	0.72	0.15	0.239981	0.0769	0.19502	0.38943
98	A98N	Ala98Asn		0.51	80	0	-20.1	-1.34	56	0.6	ND	0.216626	0.1171	ND	ND
98	A98K	Ala98Lys		0.51	80	0	-36.8	-2.18	119	2.1	ND	0.228882	0.2173	ND	ND
98	A98V	Ala98Val	8.47e-07	0.51	80	0	10.9	0.21	84	1.27	0.12	0.237072	0.1009	0.0983	0.61198
98	A98D	Ala98Asp		0.51	80	0	-38.5	-2.26	54	0.55	0.1	0.212379	0.0627	0.03933	0.3432
98	A98E	Ala98Glu		0.51	80	0	-34.3	-2.05	83	1.24	ND	0.210528	0.1155	ND	ND
98	A98G	Ala98Gly		0.51	80	0	4.2	-0.13	3	-0.67	0.09	0.277788	0.1278	0.07432	0.49117
99	P99F	Pro99Phe		0.24	95	3	15.5	0.82	132	2.38	ND	0.278117	0.6876	ND	ND
99	P99L	Pro99Leu	1.8e-06	0.24	95	3	11.7	0.63	111	1.88	0.68	0.296268	0.2104	0.69511	0.84748
99	P99S	Pro99Ser		0.24	95	3	2.5	0.17	32	-0.01	0.68	0.271344	0.2214	0.60118	0.91276
99	P99Y	Pro99Tyr		0.24	95	3	-2.9	-0.11	136	2.47	ND	0.289936	0.6733	ND	ND
99	P99C	Pro99Cys		0.24	95	3	8.4	0.46	55	0.54	ND	0.275317	0.7756	ND	ND
99	P99W	Pro99Trp		0.24	95	3	7.9	0.44	170	3.28	ND	0.281226	0.7957	ND	ND
99	P99H	Pro99His		0.24	95	3	-12.6	-0.59	96	1.52	0.79	0.299566	0.4309	0.69084	0.91284
99	P99Q	Pro99Gln		0.24	95	3	-17.2	-0.82	85	1.25	ND	0.319218	0.3619	ND	ND
99	P99R	Pro99Arg		0.24	95	3	-51.5	-2.54	124	2.19	0.75	0.320254	0.2834	0.63036	0.91006
99	P99I	Pro99Ile		0.24	95	3	13	0.69	111	1.88	ND	0.275302	0.4974	ND	ND
99	P99M	Pro99Met		0.24	95	3	14.2	0.75	105	1.73	ND	0.295121	0.6241	ND	ND
99	P99T	Pro99Thr		0.24	95	3	5	0.29	61	0.68	0.71	0.267337	0.2576	0.58941	0.91276
99	P99N	Pro99Asn		0.24	95	3	-20.1	-0.97	56	0.56	ND	0.316008	0.7152	ND	ND
99	P99K	Pro99Lys		0.24	95	3	-36.8	-1.8	119	2.07	ND	0.367853	0.596	ND	ND
99	P99V	Pro99Val		0.24	95	3	10.9	0.59	84	1.23	ND	0.251883	0.3254	ND	ND
99	P99A	Pro99Ala	0	0.24	95	3	6.7	0.38	31	-0.04	0.15	0.226007	0.102	0.44031	0.85961
99	P99D	Pro99Asp		0.24	95	3	-38.5	-1.89	54	0.51	ND	0.363919	0.7533	ND	ND
99	P99E	Pro99Glu		0.24	95	3	-34.3	-1.68	83	1.21	ND	0.374499	0.5201	ND	ND
99	P99G	Pro99Gly		0.24	95	3	4.2	0.25	3	-0.7	ND	0.325641	0.4995	ND	ND
100	C100F	Cys100Phe		0.14	100	2	15.5	0.36	132	1.84	0.9	0.191028	0.7656	0.76313	0.92992
100	C100L	Cys100Leu		0.14	100	2	11.7	0.17	111	1.34	ND	0.184996	0.8924	ND	ND
100	C100S	Cys100Ser	0	0.14	100	2	2.5	-0.3	32	-0.55	0.83	0.301319	0.8589	0.73326	0.92988
100	C100Y	Cys100Tyr		0.14	100	2	-2.9	-0.57	136	1.93	0.94	0.215073	0.8401	0.75853	0.92987
100	C100W	Cys100Trp		0.14	100	2	7.9	-0.03	170	2.75	0.86	0.201541	0.8363	0.4929	0.92987
100	C100P	Cys100Pro		0.14	100	2	-0.8	-0.46	32.5	-0.54	ND	0.400691	0.9342	ND	ND
100	C100H	Cys100His		0.14	100	2	-12.6	-1.05	96	0.98	ND	0.239243	0.9161	ND	ND
100	C100Q	Cys100Gln		0.14	100	2	-17.2	-1.28	85	0.72	ND	0.269978	0.9353	ND	ND
100	C100R	Cys100Arg		0.14	100	2	-51.5	-3	124	1.65	0.95	0.262585	0.8022	0.75423	0.91837
100	C100I	Cys100Ile		0.14	100	2	13	0.23	111	1.34	ND	0.186643	0.9515	ND	ND
100	C100M	Cys100Met		0.14	100	2	14.2	0.29	105	1.19	ND	0.21679	0.9625	ND	ND
100	C100T	Cys100Thr		0.14	100	2	5	-0.17	61	0.14	ND	0.250178	0.9478	ND	ND
100	C100N	Cys100Asn		0.14	100	2	-20.1	-1.43	56	0.02	ND	0.245623	0.9432	ND	ND
100	C100K	Cys100Lys		0.14	100	2	-36.8	-2.26	119	1.53	ND	0.308845	0.9741	ND	ND
100	C100V	Cys100Val		0.14	100	2	10.9	0.13	84	0.69	ND	0.18325	0.9278	ND	ND
100	C100A	Cys100Ala		0.14	100	2	6.7	-0.09	31	-0.57	ND	0.257797	0.896	ND	ND
100	C100D	Cys100Asp		0.14	100	2	-38.5	-2.35	54	-0.02	ND	0.318666	0.9367	ND	ND
100	C100E	Cys100Glu		0.14	100	2	-34.3	-2.14	83	0.67	ND	0.304478	0.9532	ND	ND
100	C100G	Cys100Gly		0.14	100	2	4.2	-0.21	3	-1.24	0.83	0.420257	0.5622	0.73013	0.9055
101	T101F	Thr101Phe		0.51	92	1	15.5	0.53	132	1.7	ND	0.21639	0.1708	ND	ND
101	T101L	Thr101Leu		0.51	92	1	11.7	0.34	111	1.19	ND	0.197964	0.0918	ND	ND
101	T101S	Thr101Ser		0.51	92	1	2.5	-0.13	32	-0.69	0.01	0.241349	0.0809	0.13039	0.44371
101	T101Y	Thr101Tyr		0.51	92	1	-2.9	-0.4	136	1.79	ND	0.219846	0.1948	ND	ND
101	T101C	Thr101Cys		0.51	92	1	8.4	0.17	55	-0.14	ND	0.291004	0.4519	ND	ND
101	T101W	Thr101Trp		0.51	92	1	7.9	0.15	170	2.6	ND	0.189772	0.3181	ND	ND
101	T101P	Thr101Pro		0.51	92	1	-0.8	-0.29	32.5	-0.68	0.39	0.430929	0.0964	0.33961	0.77256
101	T101H	Thr101His		0.51	92	1	-12.6	-0.88	96	0.84	ND	0.212444	0.1445	ND	ND
101	T101Q	Thr101Gln		0.51	92	1	-17.2	-1.11	85	0.57	ND	0.235666	0.1302	ND	ND
101	T101R	Thr101Arg		0.51	92	1	-51.5	-2.83	124	1.5	ND	0.209972	0.0836	ND	ND
101	T101I	Thr101Ile	1.69e-06	0.51	92	1	13	0.4	111	1.19	0.05	0.21297	0.1341	0.27526	0.69523
101	T101M	Thr101Met		0.51	92	1	14.2	0.46	105	1.05	ND	0.218771	0.0948	ND	ND
101	T101N	Thr101Asn		0.51	92	1	-20.1	-1.26	56	-0.12	0.05	0.232064	0.0869	0.23667	0.41967
101	T101K	Thr101Lys		0.51	92	1	-36.8	-2.09	119	1.39	ND	0.220355	0.1131	ND	ND
101	T101V	Thr101Val		0.51	92	1	10.9	0.3	84	0.55	ND	0.22514	0.1194	ND	ND
101	T101A	Thr101Ala	8.99e-07	0.51	92	1	6.7	0.09	31	-0.72	0.03	0.229531	0.067	0.15312	0.58215
101	T101D	Thr101Asp		0.51	92	1	-38.5	-2.18	54	-0.17	ND	0.22522	0.1395	ND	ND
101	T101E	Thr101Glu		0.51	92	1	-34.3	-1.97	83	0.53	ND	0.208217	0.1231	ND	ND
101	T101G	Thr101Gly		0.51	92	1	4.2	-0.04	3	-1.39	ND	0.28106	0.1396	ND	ND
102	D102F	Asp102Phe		0.22	92	3	15.5	2.71	132	1.86	ND	0.259827	0.8669	ND	ND
102	D102L	Asp102Leu		0.22	92	3	11.7	2.51	111	1.36	ND	0.25296	0.7054	ND	ND
102	D102S	Asp102Ser		0.22	92	3	2.5	2.05	32	-0.53	ND	0.327009	0.1891	ND	ND
102	D102Y	Asp102Tyr		0.22	92	3	-2.9	1.78	136	1.96	0.82	0.267142	0.4357	0.49755	0.9266
102	D102C	Asp102Cys		0.22	92	3	8.4	2.35	55	0.02	ND	0.338688	0.8358	ND	ND
102	D102W	Asp102Trp		0.22	92	3	7.9	2.32	170	2.77	ND	0.233546	0.9486	ND	ND
102	D102P	Asp102Pro		0.22	92	3	-0.8	1.89	32.5	-0.51	ND	0.683146	0.8547	ND	ND
102	D102H	Asp102His		0.22	92	3	-12.6	1.3	96	1	0.81	0.261607	0.4343	0.48878	0.92663
102	D102Q	Asp102Gln		0.22	92	3	-17.2	1.07	85	0.74	ND	0.299689	0.6425	ND	ND
102	D102R	Asp102Arg		0.22	92	3	-51.5	-0.65	124	1.67	ND	0.268761	0.5961	ND	ND
102	D102I	Asp102Ile		0.22	92	3	13	2.58	111	1.36	ND	0.273427	0.765	ND	ND
102	D102M	Asp102Met		0.22	92	3	14.2	2.64	105	1.22	ND	0.268913	0.8872	ND	ND
102	D102T	Asp102Thr		0.22	92	3	5	2.18	61	0.17	ND	0.313883	0.5265	ND	ND
102	D102N	Asp102Asn	1.1e-05	0.22	92	3	-20.1	0.92	56	0.05	0.38	0.253288	0.1143	0.29754	0.82913
102	D102K	Asp102Lys		0.22	92	3	-36.8	0.09	119	1.55	ND	0.292402	0.7418	ND	ND
102	D102V	Asp102Val		0.22	92	3	10.9	2.47	84	0.72	0.87	0.277943	0.5411	0.79146	0.92663
102	D102A	Asp102Ala		0.22	92	3	6.7	2.26	31	-0.55	0.82	0.31167	0.345	0.77233	0.92663
102	D102E	Asp102Glu	1.8e-06	0.22	92	3	-34.3	0.21	83	0.69	0.73	0.29915	0.5336	0.47889	0.91353
102	D102G	Asp102Gly	0	0.22	92	3	4.2	2.14	3	-1.22	0.64	0.372506	0.3969	0.75437	0.92659
103	F103L	Phe103Leu	8.99e-07	0	100	2	11.7	-0.19	111	-0.5	0.81	0.404379	0.8818	0.66357	0.84458
103	F103S	Phe103Ser		0	100	2	2.5	-0.65	32	-2.39	0.95	0.694071	0.7492	0.83184	0.92415
103	F103Y	Phe103Tyr		0	100	2	-2.9	-0.92	136	0.1	0.77	0.262521	0.2945	0.72416	0.90146
103	F103C	Phe103Cys		0	100	2	8.4	-0.36	55	-1.84	0.88	0.623264	0.8131	0.84207	0.9241
103	F103W	Phe103Trp		0	100	2	7.9	-0.38	170	0.91	ND	0.269474	0.742	ND	ND
103	F103P	Phe103Pro		0	100	2	-0.8	-0.82	32.5	-2.38	ND	0.9389	0.9235	ND	ND
103	F103H	Phe103His		0	100	2	-12.6	-1.41	96	-0.86	ND	0.456831	0.879	ND	ND
103	F103Q	Phe103Gln		0	100	2	-17.2	-1.64	85	-1.12	ND	0.585244	0.965	ND	ND
103	F103R	Phe103Arg		0	100	2	-51.5	-3.36	124	-0.19	ND	0.598059	0.9328	ND	ND
103	F103I	Phe103Ile	8.99e-07	0	100	2	13	-0.13	111	-0.5	0.87	0.475056	0.3884	0.71015	0.92267
103	F103M	Phe103Met		0	100	2	14.2	-0.07	105	-0.64	ND	0.428276	0.8138	ND	ND
103	F103T	Phe103Thr		0	100	2	5	-0.53	61	-1.7	ND	0.603819	0.8255	ND	ND
103	F103N	Phe103Asn		0	100	2	-20.1	-1.78	56	-1.82	ND	0.591524	0.906	ND	ND
103	F103K	Phe103Lys		0	100	2	-36.8	-2.62	119	-0.31	ND	0.69738	0.9757	ND	ND
103	F103V	Phe103Val	0	0	100	2	10.9	-0.23	84	-1.15	0.85	0.500806	0.3935	0.71028	0.92415
103	F103A	Phe103Ala		0	100	2	6.7	-0.44	31	-2.41	ND	0.570484	0.7976	ND	ND
103	F103D	Phe103Asp		0	100	2	-38.5	-2.71	54	-1.86	ND	0.720059	0.9372	ND	ND
103	F103E	Phe103Glu		0	100	2	-34.3	-2.49	83	-1.17	ND	0.681882	0.9721	ND	ND
103	F103G	Phe103Gly		0	100	2	4.2	-0.57	3	-3.08	ND	0.752648	0.9019	ND	ND
104	F104L	Phe104Leu		0.08	100	3	11.7	-0.19	111	-0.5	0.8	0.372773	0.787	0.49562	0.87916
104	F104S	Phe104Ser		0.08	100	3	2.5	-0.65	32	-2.39	0.83	0.571856	0.3253	0.56875	0.9036
104	F104Y	Phe104Tyr		0.08	100	3	-2.9	-0.92	136	0.1	0.62	0.225954	0.14	0.24416	0.42292
104	F104C	Phe104Cys		0.08	100	3	8.4	-0.36	55	-1.84	0.88	0.539928	0.6366	0.58314	0.92208
104	F104W	Phe104Trp		0.08	100	3	7.9	-0.38	170	0.91	ND	0.224743	0.4446	ND	ND
104	F104P	Phe104Pro		0.08	100	3	-0.8	-0.82	32.5	-2.38	ND	0.892314	0.7779	ND	ND
104	F104H	Phe104His		0.08	100	3	-12.6	-1.41	96	-0.86	ND	0.408122	0.4434	ND	ND
104	F104Q	Phe104Gln		0.08	100	3	-17.2	-1.64	85	-1.12	ND	0.517272	0.7089	ND	ND
104	F104R	Phe104Arg		0.08	100	3	-51.5	-3.36	124	-0.19	ND	0.498646	0.6215	ND	ND
104	F104I	Phe104Ile		0.08	100	3	13	-0.13	111	-0.5	0.86	0.41721	0.2923	0.74799	0.91814
104	F104M	Phe104Met		0.08	100	3	14.2	-0.07	105	-0.64	ND	0.411076	0.7128	ND	ND
104	F104T	Phe104Thr		0.08	100	3	5	-0.53	61	-1.7	ND	0.517781	0.5795	ND	ND
104	F104N	Phe104Asn		0.08	100	3	-20.1	-1.78	56	-1.82	ND	0.532825	0.6238	ND	ND
104	F104K	Phe104Lys		0.08	100	3	-36.8	-2.62	119	-0.31	ND	0.560597	0.8404	ND	ND
104	F104V	Phe104Val		0.08	100	3	10.9	-0.23	84	-1.15	0.84	0.445544	0.2904	0.73806	0.87462
104	F104A	Phe104Ala		0.08	100	3	6.7	-0.44	31	-2.41	ND	0.49394	0.536	ND	ND
104	F104D	Phe104Asp		0.08	100	3	-38.5	-2.71	54	-1.86	ND	0.622825	0.7324	ND	ND
104	F104E	Phe104Glu		0.08	100	3	-34.3	-2.49	83	-1.17	ND	0.581739	0.8013	ND	ND
104	F104G	Phe104Gly		0.08	100	3	4.2	-0.57	3	-3.08	ND	0.627113	0.7035	ND	ND
105	S105F	Ser105Phe		0.17	82	1	15.5	0.65	132	2.39	ND	0.193772	0.1632	ND	ND
105	S105L	Ser105Leu		0.17	82	1	11.7	0.46	111	1.89	ND	0.171221	0.0961	ND	ND
105	S105Y	Ser105Tyr		0.17	82	1	-2.9	-0.27	136	2.48	ND	0.200994	0.1497	ND	ND
105	S105C	Ser105Cys		0.17	82	1	8.4	0.3	55	0.55	0.61	0.274928	0.2244	0.43821	0.90978
105	S105W	Ser105Trp		0.17	82	1	7.9	0.27	170	3.3	ND	0.157665	0.1953	ND	ND
105	S105P	Ser105Pro		0.17	82	1	-0.8	-0.17	32.5	0.01	ND	0.746772	0.1829	ND	ND
105	S105H	Ser105His		0.17	82	1	-12.6	-0.76	96	1.53	ND	0.208635	0.2074	ND	ND
105	S105Q	Ser105Gln		0.17	82	1	-17.2	-0.99	85	1.27	ND	0.232416	0.3269	ND	ND
105	S105R	Ser105Arg		0.17	82	1	-51.5	-2.71	124	2.2	0.08	0.184684	0.2853	0.30511	0.50908
105	S105I	Ser105Ile	0	0.17	82	1	13	0.53	111	1.89	0.35	0.199726	0.17	0.35886	0.89491
105	S105M	Ser105Met		0.17	82	1	14.2	0.59	105	1.74	ND	0.197833	0.2537	ND	ND
105	S105T	Ser105Thr		0.17	82	1	5	0.13	61	0.69	0.03	0.230992	0.0927	0.23127	0.56084
105	S105N	Ser105Asn		0.17	82	1	-20.1	-1.13	56	0.57	0.02	0.235001	0.1502	0.22993	0.49171
105	S105K	Ser105Lys		0.17	82	1	-36.8	-1.97	119	2.08	ND	0.21887	0.4808	ND	ND
105	S105V	Ser105Val		0.17	82	1	10.9	0.42	84	1.24	ND	0.203781	0.1812	ND	ND
105	S105A	Ser105Ala		0.17	82	1	6.7	0.21	31	-0.02	ND	0.21138	0.0811	ND	ND
105	S105D	Ser105Asp		0.17	82	1	-38.5	-2.05	54	0.53	ND	0.26812	0.2273	ND	ND
105	S105E	Ser105Glu		0.17	82	1	-34.3	-1.84	83	1.22	ND	0.241171	0.3129	ND	ND
105	S105G	Ser105Gly		0.17	82	1	4.2	0.09	3	-0.69	0.02	0.291999	0.0894	0.20566	0.60768
106	F106L	Phe106Leu		0.11	97	0	11.7	-0.19	111	-0.5	0.1	0.496663	0.8248	0.18026	0.88983
106	F106S	Phe106Ser		0.11	97	0	2.5	-0.65	32	-2.39	0.52	0.716752	0.4212	0.58442	0.84697
106	F106Y	Phe106Tyr		0.11	97	0	-2.9	-0.92	136	0.1	0.06	0.275653	0.1872	0.25915	0.42712
106	F106C	Phe106Cys		0.11	97	0	8.4	-0.36	55	-1.84	0.85	0.646325	0.7356	0.6101	0.92403
106	F106W	Phe106Trp		0.11	97	0	7.9	-0.38	170	0.91	ND	0.273559	0.4402	ND	ND
106	F106P	Phe106Pro		0.11	97	0	-0.8	-0.82	32.5	-2.38	ND	0.925916	0.9588	ND	ND
106	F106H	Phe106His		0.11	97	0	-12.6	-1.41	96	-0.86	ND	0.489925	0.559	ND	ND
106	F106Q	Phe106Gln		0.11	97	0	-17.2	-1.64	85	-1.12	ND	0.65101	0.816	ND	ND
106	F106R	Phe106Arg		0.11	97	0	-51.5	-3.36	124	-0.19	ND	0.629512	0.7456	ND	ND
106	F106I	Phe106Ile		0.11	97	0	13	-0.13	111	-0.5	0.67	0.552542	0.3886	0.57969	0.91857
106	F106M	Phe106Met		0.11	97	0	14.2	-0.07	105	-0.64	ND	0.518345	0.669	ND	ND
106	F106T	Phe106Thr		0.11	97	0	5	-0.53	61	-1.7	ND	0.642974	0.6125	ND	ND
106	F106N	Phe106Asn		0.11	97	0	-20.1	-1.78	56	-1.82	ND	0.637235	0.7346	ND	ND
106	F106K	Phe106Lys		0.11	97	0	-36.8	-2.62	119	-0.31	ND	0.713843	0.8759	ND	ND
106	F106V	Phe106Val		0.11	97	0	10.9	-0.23	84	-1.15	0.57	0.564634	0.3374	0.5648	0.90179
106	F106A	Phe106Ala		0.11	97	0	6.7	-0.44	31	-2.41	ND	0.628255	0.5747	ND	ND
106	F106D	Phe106Asp		0.11	97	0	-38.5	-2.71	54	-1.86	ND	0.736096	0.8149	ND	ND
106	F106E	Phe106Glu		0.11	97	0	-34.3	-2.49	83	-1.17	ND	0.703704	0.8493	ND	ND
106	F106G	Phe106Gly		0.11	97	0	4.2	-0.57	3	-3.08	ND	0.778291	0.805	ND	ND
107	A107F	Ala107Phe		0	77	2	15.5	0.44	132	2.41	ND	0.487266	0.438	ND	ND
107	A107L	Ala107Leu		0	77	2	11.7	0.25	111	1.91	ND	0.390419	0.2104	ND	ND
107	A107S	Ala107Ser		0	77	2	2.5	-0.21	32	0.02	0.08	0.409298	0.0919	0.26686	0.60506
107	A107Y	Ala107Tyr		0	77	2	-2.9	-0.48	136	2.51	ND	0.565625	0.6674	ND	ND
107	A107C	Ala107Cys		0	77	2	8.4	0.09	55	0.57	ND	0.358098	0.5615	ND	ND
107	A107W	Ala107Trp		0	77	2	7.9	0.06	170	3.32	ND	0.6303	0.8268	ND	ND
107	A107P	Ala107Pro	8.99e-07	0	77	2	-0.8	-0.38	32.5	0.04	0.8	0.824121	0.3951	0.43127	0.91649
107	A107H	Ala107His		0	77	2	-12.6	-0.97	96	1.55	ND	0.473012	0.6237	ND	ND
107	A107Q	Ala107Gln		0	77	2	-17.2	-1.2	85	1.29	ND	0.512115	0.5527	ND	ND
107	A107R	Ala107Arg		0	77	2	-51.5	-2.92	124	2.22	ND	0.639948	0.5972	ND	ND
107	A107I	Ala107Ile		0	77	2	13	0.32	111	1.91	ND	0.384986	0.197	ND	ND
107	A107M	Ala107Met		0	77	2	14.2	0.38	105	1.77	ND	0.408557	0.3131	ND	ND
107	A107T	Ala107Thr	8.99e-07	0	77	2	5	-0.09	61	0.72	0.06	0.363071	0.0875	0.22197	0.80455
107	A107N	Ala107Asn		0	77	2	-20.1	-1.34	56	0.6	ND	0.397961	0.4247	ND	ND
107	A107K	Ala107Lys		0	77	2	-36.8	-2.18	119	2.1	ND	0.730982	0.7866	ND	ND
107	A107V	Ala107Val		0	77	2	10.9	0.21	84	1.27	0.05	0.291695	0.0959	0.13703	0.78688
107	A107D	Ala107Asp		0	77	2	-38.5	-2.26	54	0.55	0.79	0.535416	0.514	0.32792	0.91914
107	A107E	Ala107Glu		0	77	2	-34.3	-2.05	83	1.24	ND	0.630531	0.4931	ND	ND
107	A107G	Ala107Gly		0	77	2	4.2	-0.13	3	-0.67	0.55	0.465125	0.2064	0.28534	0.91
108	C108F	Cys108Phe		0.06	100	2	15.5	0.36	132	1.84	0.9	0.17722	0.6968	0.75784	0.92983
108	C108L	Cys108Leu		0.06	100	2	11.7	0.17	111	1.34	ND	0.165549	0.8858	ND	ND
108	C108S	Cys108Ser		0.06	100	2	2.5	-0.3	32	-0.55	0.83	0.409554	0.8265	0.71601	0.92136
108	C108Y	Cys108Tyr		0.06	100	2	-2.9	-0.57	136	1.93	0.94	0.202396	0.7878	0.74978	0.92983
108	C108W	Cys108Trp	8.99e-07	0.06	100	2	7.9	-0.03	170	2.75	0.86	0.196675	0.7338	0.40618	0.9298
108	C108P	Cys108Pro		0.06	100	2	-0.8	-0.46	32.5	-0.54	ND	0.760159	0.9605	ND	ND
108	C108H	Cys108His		0.06	100	2	-12.6	-1.05	96	0.98	ND	0.246517	0.8835	ND	ND
108	C108Q	Cys108Gln		0.06	100	2	-17.2	-1.28	85	0.72	ND	0.310458	0.9308	ND	ND
108	C108R	Cys108Arg		0.06	100	2	-51.5	-3	124	1.65	0.95	0.281421	0.7493	0.73792	0.9298
108	C108I	Cys108Ile		0.06	100	2	13	0.23	111	1.34	ND	0.177354	0.9441	ND	ND
108	C108M	Cys108Met		0.06	100	2	14.2	0.29	105	1.19	ND	0.206166	0.9544	ND	ND
108	C108T	Cys108Thr		0.06	100	2	5	-0.17	61	0.14	ND	0.280654	0.9236	ND	ND
108	C108N	Cys108Asn		0.06	100	2	-20.1	-1.43	56	0.02	ND	0.30471	0.9239	ND	ND
108	C108K	Cys108Lys		0.06	100	2	-36.8	-2.26	119	1.53	ND	0.390655	0.9658	ND	ND
108	C108V	Cys108Val		0.06	100	2	10.9	0.13	84	0.69	ND	0.178005	0.9149	ND	ND
108	C108A	Cys108Ala		0.06	100	2	6.7	-0.09	31	-0.57	ND	0.292052	0.8693	ND	ND
108	C108D	Cys108Asp		0.06	100	2	-38.5	-2.35	54	-0.02	ND	0.485878	0.9477	ND	ND
108	C108E	Cys108Glu		0.06	100	2	-34.3	-2.14	83	0.67	ND	0.422378	0.9589	ND	ND
108	C108G	Cys108Gly		0.06	100	2	4.2	-0.21	3	-1.24	0.83	0.525937	0.5542	0.73027	0.9298
109	G109F	Gly109Phe		0.52	72	3	15.5	0.57	132	3.08	ND	0.248093	0.4947	ND	ND
109	G109L	Gly109Leu		0.52	72	3	11.7	0.38	111	2.58	ND	0.218367	0.3119	ND	ND
109	G109S	Gly109Ser		0.52	72	3	2.5	-0.09	32	0.69	ND	0.31248	0.0942	ND	ND
109	G109Y	Gly109Tyr		0.52	72	3	-2.9	-0.36	136	3.18	ND	0.271535	0.3563	ND	ND
109	G109C	Gly109Cys		0.52	72	3	8.4	0.21	55	1.24	ND	0.291064	0.3708	ND	ND
109	G109W	Gly109Trp		0.52	72	3	7.9	0.19	170	3.99	ND	0.243341	0.2772	ND	ND
109	G109P	Gly109Pro		0.52	72	3	-0.8	-0.25	32.5	0.7	ND	0.847971	0.5425	ND	ND
109	G109H	Gly109His		0.52	72	3	-12.6	-0.84	96	2.22	ND	0.249743	0.2376	ND	ND
109	G109Q	Gly109Gln		0.52	72	3	-17.2	-1.07	85	1.96	ND	0.285761	0.1901	ND	ND
109	G109R	Gly109Arg	1.8e-06	0.52	72	3	-51.5	-2.79	124	2.89	0.8	0.254822	0.1514	0.51038	0.91675
109	G109I	Gly109Ile		0.52	72	3	13	0.44	111	2.58	ND	0.335397	0.3	ND	ND
109	G109M	Gly109Met		0.52	72	3	14.2	0.5	105	2.44	ND	0.24597	0.4734	ND	ND
109	G109T	Gly109Thr		0.52	72	3	5	0.04	61	1.39	ND	0.336631	0.1693	ND	ND
109	G109N	Gly109Asn		0.52	72	3	-20.1	-1.22	56	1.27	ND	0.232821	0.2468	ND	ND
109	G109K	Gly109Lys		0.52	72	3	-36.8	-2.05	119	2.77	ND	0.281876	0.2613	ND	ND
109	G109V	Gly109Val		0.52	72	3	10.9	0.34	84	1.93	0.82	0.341734	0.2028	0.4674	0.92686
109	G109A	Gly109Ala		0.52	72	3	6.7	0.13	31	0.67	0.49	0.270859	0.1231	0.39609	0.89379
109	G109D	Gly109Asp		0.52	72	3	-38.5	-2.14	54	1.22	ND	0.273581	0.1352	ND	ND
109	G109E	Gly109Glu		0.52	72	3	-34.3	-1.93	83	1.91	0.55	0.297282	0.1402	0.31864	0.90789
110	R110F	Arg110Phe		0.6	27	1	15.5	3.36	132	0.19	ND	0.287381	0.2139	ND	ND
110	R110L	Arg110Leu		0.6	27	1	11.7	3.17	111	-0.31	ND	0.250664	0.0961	ND	ND
110	R110S	Arg110Ser		0.6	27	1	2.5	2.71	32	-2.2	0.05	0.355531	0.0973	0.03441	0.41815
110	R110Y	Arg110Tyr		0.6	27	1	-2.9	2.43	136	0.29	ND	0.296941	0.1881	ND	ND
110	R110C	Arg110Cys		0.6	27	1	8.4	3	55	-1.65	ND	0.361344	0.2244	ND	ND
110	R110W	Arg110Trp		0.6	27	1	7.9	2.98	170	1.1	0.64	0.269282	0.107	0.35776	0.72815
110	R110P	Arg110Pro		0.6	27	1	-0.8	2.54	32.5	-2.19	ND	0.726514	0.1276	ND	ND
110	R110H	Arg110His		0.6	27	1	-12.6	1.95	96	-0.67	ND	0.290625	0.0783	ND	ND
110	R110Q	Arg110Gln		0.6	27	1	-17.2	1.72	85	-0.93	ND	0.31635	0.071	ND	ND
110	R110I	Arg110Ile		0.6	27	1	13	3.23	111	-0.31	ND	0.303247	0.1226	ND	ND
110	R110M	Arg110Met		0.6	27	1	14.2	3.29	105	-0.45	0.56	0.290993	0.1096	0.22827	0.71584
110	R110T	Arg110Thr		0.6	27	1	5	2.83	61	-1.5	0.23	0.336794	0.071	0.0863	0.44766
110	R110N	Arg110Asn		0.6	27	1	-20.1	1.57	56	-1.62	ND	0.300514	0.1299	ND	ND
110	R110K	Arg110Lys	0	0.6	27	1	-36.8	0.74	119	-0.12	0.03	0.312842	0.0654	0.04094	0.42411
110	R110V	Arg110Val		0.6	27	1	10.9	3.13	84	-0.96	ND	0.301935	0.1369	ND	ND
110	R110A	Arg110Ala		0.6	27	1	6.7	2.92	31	-2.22	ND	0.321585	0.0925	ND	ND
110	R110D	Arg110Asp		0.6	27	1	-38.5	0.65	54	-1.67	ND	0.358836	0.1416	ND	ND
110	R110E	Arg110Glu		0.6	27	1	-34.3	0.86	83	-0.98	ND	0.345222	0.0958	ND	ND
110	R110G	Arg110Gly	8.99e-07	0.6	27	1	4.2	2.79	3	-2.89	0.12	0.402312	0.0643	0.16134	0.40857
111	A111F	Ala111Phe		0.29	70	0	15.5	0.44	132	2.41	ND	0.233082	0.1457	ND	ND
111	A111L	Ala111Leu		0.29	70	0	11.7	0.25	111	1.91	ND	0.217909	0.101	ND	ND
111	A111S	Ala111Ser	0	0.29	70	0	2.5	-0.21	32	0.02	0.02	0.336839	0.073	0.01432	0.42449
111	A111Y	Ala111Tyr		0.29	70	0	-2.9	-0.48	136	2.51	ND	0.255363	0.1926	ND	ND
111	A111C	Ala111Cys		0.29	70	0	8.4	0.09	55	0.57	ND	0.330052	0.3838	ND	ND
111	A111W	Ala111Trp		0.29	70	0	7.9	0.06	170	3.32	ND	0.222912	0.251	ND	ND
111	A111P	Ala111Pro	1.02e-05	0.29	70	0	-0.8	-0.38	32.5	0.04	0.07	0.670843	0.0809	0.02606	0.6055
111	A111H	Ala111His		0.29	70	0	-12.6	-0.97	96	1.55	ND	0.285669	0.1866	ND	ND
111	A111Q	Ala111Gln		0.29	70	0	-17.2	-1.2	85	1.29	ND	0.313708	0.1314	ND	ND
111	A111R	Ala111Arg		0.29	70	0	-51.5	-2.92	124	2.22	ND	0.269315	0.1136	ND	ND
111	A111I	Ala111Ile		0.29	70	0	13	0.32	111	1.91	ND	0.252636	0.1261	ND	ND
111	A111M	Ala111Met		0.29	70	0	14.2	0.38	105	1.77	ND	0.261012	0.1276	ND	ND
111	A111T	Ala111Thr		0.29	70	0	5	-0.09	61	0.72	0.02	0.309651	0.0694	0.01341	0.43424
111	A111N	Ala111Asn		0.29	70	0	-20.1	-1.34	56	0.6	ND	0.306543	0.1184	ND	ND
111	A111K	Ala111Lys		0.29	70	0	-36.8	-2.18	119	2.1	ND	0.326674	0.1406	ND	ND
111	A111V	Ala111Val	0	0.29	70	0	10.9	0.21	84	1.27	0.03	0.272313	0.0829	0.10471	0.45199
111	A111D	Ala111Asp		0.29	70	0	-38.5	-2.26	54	0.55	0.11	0.403854	0.0917	0.0845	0.43369
111	A111E	Ala111Glu		0.29	70	0	-34.3	-2.05	83	1.24	ND	0.3698	0.0888	ND	ND
111	A111G	Ala111Gly		0.29	70	0	4.2	-0.13	3	-0.67	0.03	0.378205	0.0758	0.08207	0.41692
112	K112F	Lys112Phe		0.78	52	0	15.5	2.62	132	0.31	ND	0.249649	0.3797	ND	ND
112	K112L	Lys112Leu		0.78	52	0	11.7	2.43	111	-0.19	ND	0.228831	0.1567	ND	ND
112	K112S	Lys112Ser		0.78	52	0	2.5	1.97	32	-2.08	ND	0.249768	0.1123	ND	ND
112	K112Y	Lys112Tyr		0.78	52	0	-2.9	1.7	136	0.41	ND	0.250006	0.3044	ND	ND
112	K112C	Lys112Cys		0.78	52	0	8.4	2.26	55	-1.53	ND	0.304447	0.5031	ND	ND
112	K112W	Lys112Trp		0.78	52	0	7.9	2.24	170	1.22	ND	0.233737	0.3392	ND	ND
112	K112P	Lys112Pro		0.78	52	0	-0.8	1.8	32.5	-2.07	ND	0.389384	0.1749	ND	ND
112	K112H	Lys112His		0.78	52	0	-12.6	1.21	96	-0.55	ND	0.228759	0.1741	ND	ND
112	K112Q	Lys112Gln	0	0.78	52	0	-17.2	0.98	85	-0.81	0.04	0.263473	0.0863	0.13246	0.4505
112	K112R	Lys112Arg	0	0.78	52	0	-51.5	-0.74	124	0.12	0.01	0.233365	0.0662	0.07588	0.43651
112	K112I	Lys112Ile	0	0.78	52	0	13	2.49	111	-0.19	0.54	0.25916	0.1855	0.23932	0.40382
112	K112M	Lys112Met		0.78	52	0	14.2	2.56	105	-0.33	ND	0.250624	0.1256	ND	ND
112	K112T	Lys112Thr		0.78	52	0	5	2.09	61	-1.39	0.07	0.25823	0.0784	0.0827	0.45709
112	K112N	Lys112Asn		0.78	52	0	-20.1	0.84	56	-1.5	0.05	0.236218	0.116	0.02292	0.4222
112	K112V	Lys112Val		0.78	52	0	10.9	2.39	84	-0.84	ND	0.264573	0.1573	ND	ND
112	K112A	Lys112Ala		0.78	52	0	6.7	2.18	31	-2.1	ND	0.266014	0.1047	ND	ND
112	K112D	Lys112Asp		0.78	52	0	-38.5	-0.09	54	-1.55	ND	0.238696	0.1544	ND	ND
112	K112E	Lys112Glu	9.41e-05	0.78	52	0	-34.3	0.13	83	-0.86	0.1	0.246994	0.0691	0.06082	0.45314
112	K112G	Lys112Gly		0.78	52	0	4.2	2.05	3	-2.77	ND	0.277194	0.1107	ND	ND
113	E113F	Glu113Phe		0.63	15	0	15.5	2.49	132	1.17	ND	0.272872	0.3023	ND	ND
113	E113L	Glu113Leu		0.63	15	0	11.7	2.3	111	0.67	ND	0.250474	0.1653	ND	ND
113	E113S	Glu113Ser		0.63	15	0	2.5	1.84	32	-1.22	ND	0.274682	0.0961	ND	ND
113	E113Y	Glu113Tyr		0.63	15	0	-2.9	1.57	136	1.27	ND	0.273054	0.2101	ND	ND
113	E113C	Glu113Cys		0.63	15	0	8.4	2.14	55	-0.67	ND	0.353241	0.4753	ND	ND
113	E113W	Glu113Trp		0.63	15	0	7.9	2.11	170	2.08	ND	0.231884	0.3207	ND	ND
113	E113P	Glu113Pro		0.63	15	0	-0.8	1.68	32.5	-1.21	ND	0.32524	0.1851	ND	ND
113	E113H	Glu113His		0.63	15	0	-12.6	1.09	96	0.31	ND	0.247454	0.1729	ND	ND
113	E113Q	Glu113Gln		0.63	15	0	-17.2	0.86	85	0.05	0.09	0.282883	0.0846	0.05651	0.45566
113	E113R	Glu113Arg		0.63	15	0	-51.5	-0.86	124	0.98	ND	0.27267	0.0916	ND	ND
113	E113I	Glu113Ile		0.63	15	0	13	2.37	111	0.67	ND	0.276083	0.1656	ND	ND
113	E113M	Glu113Met		0.63	15	0	14.2	2.43	105	0.53	ND	0.278034	0.2108	ND	ND
113	E113T	Glu113Thr		0.63	15	0	5	1.97	61	-0.53	ND	0.276578	0.1003	ND	ND
113	E113N	Glu113Asn		0.63	15	0	-20.1	0.71	56	-0.64	ND	0.273664	0.1094	ND	ND
113	E113K	Glu113Lys	0	0.63	15	0	-36.8	-0.13	119	0.86	0.04	0.269084	0.0798	0.05136	0.40436
113	E113V	Glu113Val		0.63	15	0	10.9	2.26	84	0.02	0.05	0.284776	0.1046	0.16489	0.73445
113	E113A	Glu113Ala		0.63	15	0	6.7	2.05	31	-1.24	0.08	0.282626	0.0784	0.07479	0.4692
113	E113D	Glu113Asp	8.99e-07	0.63	15	0	-38.5	-0.21	54	-0.69	0.05	0.24682	0.0723	0.05883	0.5166
113	E113G	Glu113Gly		0.63	15	0	4.2	1.93	3	-1.91	0.05	0.315045	0.0467	0.05432	0.56504
114	T114F	Thr114Phe		0.83	80	1	15.5	0.53	132	1.7	ND	0.210203	0.1498	ND	ND
114	T114L	Thr114Leu		0.83	80	1	11.7	0.34	111	1.19	ND	0.212689	0.0938	ND	ND
114	T114S	Thr114Ser		0.83	80	1	2.5	-0.13	32	-0.69	0.02	0.252263	0.0814	0.03679	0.40926
114	T114Y	Thr114Tyr		0.83	80	1	-2.9	-0.4	136	1.79	ND	0.214266	0.1627	ND	ND
114	T114C	Thr114Cys		0.83	80	1	8.4	0.17	55	-0.14	ND	0.282227	0.4019	ND	ND
114	T114W	Thr114Trp		0.83	80	1	7.9	0.15	170	2.6	ND	0.195669	0.2668	ND	ND
114	T114P	Thr114Pro		0.83	80	1	-0.8	-0.29	32.5	-0.68	0.73	0.415386	0.0777	0.17807	0.6081
114	T114H	Thr114His		0.83	80	1	-12.6	-0.88	96	0.84	ND	0.211291	0.1489	ND	ND
114	T114Q	Thr114Gln		0.83	80	1	-17.2	-1.11	85	0.57	ND	0.24673	0.1256	ND	ND
114	T114R	Thr114Arg		0.83	80	1	-51.5	-2.83	124	1.5	ND	0.224341	0.082	ND	ND
114	T114I	Thr114Ile	8.99e-07	0.83	80	1	13	0.4	111	1.19	0.05	0.220622	0.1037	0.04373	0.64463
114	T114M	Thr114Met		0.83	80	1	14.2	0.46	105	1.05	ND	0.226501	0.0812	ND	ND
114	T114N	Thr114Asn		0.83	80	1	-20.1	-1.26	56	-0.12	0.39	0.23445	0.0743	0.08917	0.48744
114	T114K	Thr114Lys		0.83	80	1	-36.8	-2.09	119	1.39	ND	0.242448	0.0975	ND	ND
114	T114V	Thr114Val		0.83	80	1	10.9	0.3	84	0.55	ND	0.230128	0.1068	ND	ND
114	T114A	Thr114Ala	0	0.83	80	1	6.7	0.09	31	-0.72	0.26	0.251958	0.07	0.09464	0.48304
114	T114D	Thr114Asp		0.83	80	1	-38.5	-2.18	54	-0.17	ND	0.241292	0.1252	ND	ND
114	T114E	Thr114Glu		0.83	80	1	-34.3	-1.97	83	0.53	ND	0.233622	0.1137	ND	ND
114	T114G	Thr114Gly		0.83	80	1	4.2	-0.04	3	-1.39	ND	0.297083	0.1208	ND	ND
115	N115F	Asn115Phe		0.27	22	0	15.5	1.78	132	1.82	ND	0.197403	0.22	ND	ND
115	N115L	Asn115Leu		0.27	22	0	11.7	1.59	111	1.31	ND	0.182898	0.1225	ND	ND
115	N115S	Asn115Ser	0	0.27	22	0	2.5	1.13	32	-0.57	0	0.281535	0.0579	0.00189	0.5292
115	N115Y	Asn115Tyr		0.27	22	0	-2.9	0.86	136	1.91	0.06	0.210174	0.0842	0.05818	0.49948
115	N115C	Asn115Cys		0.27	22	0	8.4	1.43	55	-0.02	ND	0.273021	0.1892	ND	ND
115	N115W	Asn115Trp		0.27	22	0	7.9	1.4	170	2.72	ND	0.182828	0.2943	ND	ND
115	N115P	Asn115Pro		0.27	22	0	-0.8	0.97	32.5	-0.56	ND	0.599911	0.143	ND	ND
115	N115H	Asn115His		0.27	22	0	-12.6	0.38	96	0.96	0.04	0.219344	0.0728	0.03543	0.41858
115	N115Q	Asn115Gln		0.27	22	0	-17.2	0.15	85	0.69	ND	0.243745	0.121	ND	ND
115	N115R	Asn115Arg		0.27	22	0	-51.5	-1.57	124	1.62	ND	0.217782	0.0911	ND	ND
115	N115I	Asn115Ile		0.27	22	0	13	1.66	111	1.31	0.06	0.206171	0.1043	0.01398	0.67905
115	N115M	Asn115Met		0.27	22	0	14.2	1.72	105	1.17	ND	0.206896	0.1907	ND	ND
115	N115T	Asn115Thr		0.27	22	0	5	1.26	61	0.12	0.03	0.25153	0.0772	0.00532	0.49176
115	N115K	Asn115Lys		0.27	22	0	-36.8	-0.84	119	1.5	0.05	0.247032	0.1006	0.00088	0.57407
115	N115V	Asn115Val		0.27	22	0	10.9	1.55	84	0.67	ND	0.212685	0.1058	ND	ND
115	N115A	Asn115Ala		0.27	22	0	6.7	1.34	31	-0.6	ND	0.25108	0.0881	ND	ND
115	N115D	Asn115Asp		0.27	22	0	-38.5	-0.92	54	-0.05	0.04	0.256436	0.0651	0.0238	0.69781
115	N115E	Asn115Glu		0.27	22	0	-34.3	-0.71	83	0.64	ND	0.25382	0.1217	ND	ND
115	N115G	Asn115Gly		0.27	22	0	4.2	1.22	3	-1.27	ND	0.337921	0.1003	ND	ND
116	N116F	Asn116Phe		0.22	52	0	15.5	1.78	132	1.82	ND	0.281445	0.2622	ND	ND
116	N116L	Asn116Leu		0.22	52	0	11.7	1.59	111	1.31	ND	0.241906	0.1399	ND	ND
116	N116S	Asn116Ser		0.22	52	0	2.5	1.13	32	-0.57	0.01	0.34192	0.0642	0.03992	0.43258
116	N116Y	Asn116Tyr		0.22	52	0	-2.9	0.86	136	1.91	0.08	0.309049	0.0908	0.09056	0.79618
116	N116C	Asn116Cys		0.22	52	0	8.4	1.43	55	-0.02	ND	0.348597	0.2472	ND	ND
116	N116W	Asn116Trp		0.22	52	0	7.9	1.4	170	2.72	ND	0.271173	0.4402	ND	ND
116	N116P	Asn116Pro		0.22	52	0	-0.8	0.97	32.5	-0.56	ND	0.57143	0.2042	ND	ND
116	N116H	Asn116His		0.22	52	0	-12.6	0.38	96	0.96	0.05	0.288656	0.0751	0.09851	0.64583
116	N116Q	Asn116Gln		0.22	52	0	-17.2	0.15	85	0.69	ND	0.322045	0.2083	ND	ND
116	N116R	Asn116Arg		0.22	52	0	-51.5	-1.57	124	1.62	ND	0.282201	0.1626	ND	ND
116	N116I	Asn116Ile		0.22	52	0	13	1.66	111	1.31	0.49	0.267357	0.1186	0.29866	0.77643
116	N116M	Asn116Met		0.22	52	0	14.2	1.72	105	1.17	ND	0.286484	0.2523	ND	ND
116	N116T	Asn116Thr	0	0.22	52	0	5	1.26	61	0.12	0.04	0.322618	0.093	0.08524	0.56031
116	N116K	Asn116Lys		0.22	52	0	-36.8	-0.84	119	1.5	0.28	0.316625	0.1968	0.03331	0.62078
116	N116V	Asn116Val		0.22	52	0	10.9	1.55	84	0.67	ND	0.277583	0.1313	ND	ND
116	N116A	Asn116Ala		0.22	52	0	6.7	1.34	31	-0.6	ND	0.315817	0.1235	ND	ND
116	N116D	Asn116Asp		0.22	52	0	-38.5	-0.92	54	-0.05	0.05	0.31966	0.0625	0.01416	0.60433
116	N116E	Asn116Glu		0.22	52	0	-34.3	-0.71	83	0.64	ND	0.330772	0.2072	ND	ND
116	N116G	Asn116Gly		0.22	52	0	4.2	1.22	3	-1.27	ND	0.398769	0.1517	ND	ND
117	S117F	Ser117Phe		0.05	87	0	15.5	0.65	132	2.39	0.14	0.167047	0.1702	0.2624	0.80225
117	S117L	Ser117Leu		0.05	87	0	11.7	0.46	111	1.89	ND	0.141819	0.103	ND	ND
117	S117Y	Ser117Tyr	1.95e-05	0.05	87	0	-2.9	-0.27	136	2.48	0.69	0.181782	0.1357	0.2119	0.83048
117	S117C	Ser117Cys		0.05	87	0	8.4	0.3	55	0.55	0.71	0.219286	0.1615	0.29007	0.80969
117	S117W	Ser117Trp		0.05	87	0	7.9	0.27	170	3.3	ND	0.150377	0.1995	ND	ND
117	S117P	Ser117Pro		0.05	87	0	-0.8	-0.17	32.5	0.01	0.07	0.497282	0.0648	0.06654	0.52741
117	S117H	Ser117His		0.05	87	0	-12.6	-0.76	96	1.53	ND	0.189768	0.2228	ND	ND
117	S117Q	Ser117Gln		0.05	87	0	-17.2	-0.99	85	1.27	ND	0.206181	0.3329	ND	ND
117	S117R	Ser117Arg		0.05	87	0	-51.5	-2.71	124	2.2	ND	0.17761	0.3106	ND	ND
117	S117I	Ser117Ile		0.05	87	0	13	0.53	111	1.89	ND	0.153399	0.126	ND	ND
117	S117M	Ser117Met		0.05	87	0	14.2	0.59	105	1.74	ND	0.163513	0.2323	ND	ND
117	S117T	Ser117Thr		0.05	87	0	5	0.13	61	0.69	0.37	0.194368	0.0816	0.02218	0.41079
117	S117N	Ser117Asn		0.05	87	0	-20.1	-1.13	56	0.57	ND	0.209157	0.1672	ND	ND
117	S117K	Ser117Lys		0.05	87	0	-36.8	-1.97	119	2.08	ND	0.226966	0.4751	ND	ND
117	S117V	Ser117Val		0.05	87	0	10.9	0.42	84	1.24	ND	0.147104	0.1317	ND	ND
117	S117A	Ser117Ala		0.05	87	0	6.7	0.21	31	-0.02	0.22	0.182376	0.0722	0.03654	0.48467
117	S117D	Ser117Asp		0.05	87	0	-38.5	-2.05	54	0.53	ND	0.322575	0.2839	ND	ND
117	S117E	Ser117Glu		0.05	87	0	-34.3	-1.84	83	1.22	ND	0.260123	0.3587	ND	ND
117	S117G	Ser117Gly		0.05	87	0	4.2	0.09	3	-0.69	ND	0.283936	0.1054	ND	ND
118	F118L	Phe118Leu		0.29	87	3	11.7	-0.19	111	-0.5	0.08	0.323255	0.5785	0.02158	0.83147
118	F118S	Phe118Ser	0	0.29	87	3	2.5	-0.65	32	-2.39	0.29	0.467001	0.1848	0.28475	0.86838
118	F118Y	Phe118Tyr		0.29	87	3	-2.9	-0.92	136	0.1	0.76	0.288936	0.1631	0.34451	0.81144
118	F118C	Phe118Cys		0.29	87	3	8.4	-0.36	55	-1.84	0.86	0.467648	0.3885	0.39511	0.92315
118	F118W	Phe118Trp		0.29	87	3	7.9	-0.38	170	0.91	ND	0.242257	0.2834	ND	ND
118	F118P	Phe118Pro		0.29	87	3	-0.8	-0.82	32.5	-2.38	ND	0.866399	0.5066	ND	ND
118	F118H	Phe118His		0.29	87	3	-12.6	-1.41	96	-0.86	ND	0.355877	0.3844	ND	ND
118	F118Q	Phe118Gln		0.29	87	3	-17.2	-1.64	85	-1.12	ND	0.419802	0.4769	ND	ND
118	F118R	Phe118Arg		0.29	87	3	-51.5	-3.36	124	-0.19	ND	0.36439	0.373	ND	ND
118	F118I	Phe118Ile		0.29	87	3	13	-0.13	111	-0.5	0.21	0.329615	0.1412	0.17619	0.84108
118	F118M	Phe118Met		0.29	87	3	14.2	-0.07	105	-0.64	ND	0.367427	0.4128	ND	ND
118	F118T	Phe118Thr		0.29	87	3	5	-0.53	61	-1.7	ND	0.414556	0.3064	ND	ND
118	F118N	Phe118Asn		0.29	87	3	-20.1	-1.78	56	-1.82	ND	0.435081	0.4229	ND	ND
118	F118K	Phe118Lys		0.29	87	3	-36.8	-2.62	119	-0.31	ND	0.408864	0.5349	ND	ND
118	F118V	Phe118Val		0.29	87	3	10.9	-0.23	84	-1.15	0.16	0.331375	0.1565	0.12528	0.86955
118	F118A	Phe118Ala		0.29	87	3	6.7	-0.44	31	-2.41	ND	0.416474	0.2838	ND	ND
118	F118D	Phe118Asp		0.29	87	3	-38.5	-2.71	54	-1.86	ND	0.483714	0.4452	ND	ND
118	F118E	Phe118Glu		0.29	87	3	-34.3	-2.49	83	-1.17	ND	0.43802	0.5074	ND	ND
118	F118G	Phe118Gly		0.29	87	3	4.2	-0.57	3	-3.08	ND	0.552085	0.4633	ND	ND
119	Q119F	Gln119Phe		0.6	87	0	15.5	1.64	132	1.12	ND	0.209717	0.4358	ND	ND
119	Q119L	Gln119Leu		0.6	87	0	11.7	1.45	111	0.62	0.03	0.202286	0.0948	0.17583	0.78151
119	Q119S	Gln119Ser		0.6	87	0	2.5	0.99	32	-1.27	ND	0.253023	0.1474	ND	ND
119	Q119Y	Gln119Tyr		0.6	87	0	-2.9	0.72	136	1.22	ND	0.212788	0.2803	ND	ND
119	Q119C	Gln119Cys		0.6	87	0	8.4	1.28	55	-0.72	ND	0.299927	0.4978	ND	ND
119	Q119W	Gln119Trp		0.6	87	0	7.9	1.26	170	2.03	ND	0.1702	0.1978	ND	ND
119	Q119P	Gln119Pro		0.6	87	0	-0.8	0.82	32.5	-1.25	0.66	0.577686	0.0806	0.17239	0.61201
119	Q119H	Gln119His		0.6	87	0	-12.6	0.23	96	0.26	0.05	0.211343	0.1319	0.08842	0.54321
119	Q119R	Gln119Arg	0	0.6	87	0	-51.5	-1.72	124	0.93	0.06	0.202965	0.0699	0.09873	0.54458
119	Q119I	Gln119Ile		0.6	87	0	13	1.51	111	0.62	ND	0.212245	0.2578	ND	ND
119	Q119M	Gln119Met		0.6	87	0	14.2	1.57	105	0.48	ND	0.22148	0.2826	ND	ND
119	Q119T	Gln119Thr		0.6	87	0	5	1.11	61	-0.57	ND	0.239196	0.1397	ND	ND
119	Q119N	Gln119Asn		0.6	87	0	-20.1	-0.15	56	-0.69	ND	0.241699	0.2141	ND	ND
119	Q119K	Gln119Lys		0.6	87	0	-36.8	-0.98	119	0.81	0.07	0.213893	0.0866	0.15388	0.53463
119	Q119V	Gln119Val		0.6	87	0	10.9	1.41	84	-0.02	ND	0.221515	0.1803	ND	ND
119	Q119A	Gln119Ala		0.6	87	0	6.7	1.2	31	-1.29	ND	0.233103	0.1368	ND	ND
119	Q119D	Gln119Asp		0.6	87	0	-38.5	-1.07	54	-0.74	ND	0.228599	0.18	ND	ND
119	Q119E	Gln119Glu	0	0.6	87	0	-34.3	-0.86	83	-0.05	0.05	0.211124	0.0646	0.12696	0.40809
119	Q119G	Gln119Gly		0.6	87	0	4.2	1.07	3	-1.96	ND	0.2956	0.1267	ND	ND
120	E120F	Glu120Phe		0.31	25	0	15.5	2.49	132	1.17	ND	0.239822	0.3113	ND	ND
120	E120L	Glu120Leu		0.31	25	0	11.7	2.3	111	0.67	ND	0.20628	0.1465	ND	ND
120	E120S	Glu120Ser		0.31	25	0	2.5	1.84	32	-1.22	ND	0.346187	0.1113	ND	ND
120	E120Y	Glu120Tyr		0.31	25	0	-2.9	1.57	136	1.27	ND	0.254458	0.2255	ND	ND
120	E120C	Glu120Cys		0.31	25	0	8.4	2.14	55	-0.67	ND	0.343776	0.6428	ND	ND
120	E120W	Glu120Trp		0.31	25	0	7.9	2.11	170	2.08	ND	0.213001	0.4351	ND	ND
120	E120P	Glu120Pro		0.31	25	0	-0.8	1.68	32.5	-1.21	ND	0.858661	0.3443	ND	ND
120	E120H	Glu120His		0.31	25	0	-12.6	1.09	96	0.31	ND	0.284581	0.179	ND	ND
120	E120Q	Glu120Gln		0.31	25	0	-17.2	0.86	85	0.05	0.23	0.292995	0.0853	0.06484	0.49422
120	E120R	Glu120Arg		0.31	25	0	-51.5	-0.86	124	0.98	ND	0.274253	0.1099	ND	ND
120	E120I	Glu120Ile		0.31	25	0	13	2.37	111	0.67	ND	0.216915	0.1501	ND	ND
120	E120M	Glu120Met		0.31	25	0	14.2	2.43	105	0.53	ND	0.248295	0.1864	ND	ND
120	E120T	Glu120Thr		0.31	25	0	5	1.97	61	-0.53	ND	0.311685	0.106	ND	ND
120	E120N	Glu120Asn		0.31	25	0	-20.1	0.71	56	-0.64	ND	0.314248	0.1322	ND	ND
120	E120K	Glu120Lys		0.31	25	0	-36.8	-0.13	119	0.86	0.16	0.307884	0.0863	0.07562	0.44006
120	E120V	Glu120Val		0.31	25	0	10.9	2.26	84	0.02	0.05	0.238866	0.0986	0.17583	0.49203
120	E120A	Glu120Ala		0.31	25	0	6.7	2.05	31	-1.24	0.03	0.297298	0.0697	0.05968	0.46474
120	E120D	Glu120Asp	8.99e-07	0.31	25	0	-38.5	-0.21	54	-0.69	0.02	0.328245	0.0853	0.01776	0.49814
120	E120G	Glu120Gly	8.99e-07	0.31	25	0	4.2	1.93	3	-1.91	0.13	0.399939	0.0864	0.19848	0.60293
121	L121F	Leu121Phe		0.03	100	3	15.5	0.19	132	0.5	0.77	0.351234	0.2368	0.3831	0.88899
121	L121S	Leu121Ser		0.03	100	3	2.5	-0.46	32	-1.89	ND	0.49269	0.3907	ND	ND
121	L121Y	Leu121Tyr		0.03	100	3	-2.9	-0.73	136	0.6	ND	0.378512	0.4969	ND	ND
121	L121C	Leu121Cys		0.03	100	3	8.4	-0.17	55	-1.34	ND	0.485997	0.7319	ND	ND
121	L121W	Leu121Trp		0.03	100	3	7.9	-0.19	170	1.41	ND	0.332919	0.3033	ND	ND
121	L121P	Leu121Pro		0.03	100	3	-0.8	-0.63	32.5	-1.88	0.91	0.926842	0.3801	0.57854	0.92159
121	L121H	Leu121His		0.03	100	3	-12.6	-1.22	96	-0.36	0.83	0.395598	0.3711	0.53327	0.92159
121	L121Q	Leu121Gln		0.03	100	3	-17.2	-1.45	85	-0.62	ND	0.397076	0.2058	ND	ND
121	L121R	Leu121Arg		0.03	100	3	-51.5	-3.17	124	0.31	0.87	0.361357	0.2073	0.54703	0.87566
121	L121I	Leu121Ile		0.03	100	3	13	0.07	111	0	0.65	0.334158	0.1079	0.35067	0.59022
121	L121M	Leu121Met		0.03	100	3	14.2	0.13	105	-0.14	ND	0.336782	0.1276	ND	ND
121	L121T	Leu121Thr		0.03	100	3	5	-0.34	61	-1.19	ND	0.440955	0.2208	ND	ND
121	L121N	Leu121Asn		0.03	100	3	-20.1	-1.59	56	-1.31	ND	0.452759	0.4945	ND	ND
121	L121K	Leu121Lys		0.03	100	3	-36.8	-2.43	119	0.19	ND	0.401098	0.3173	ND	ND
121	L121V	Leu121Val		0.03	100	3	10.9	-0.04	84	-0.64	0.41	0.337503	0.1066	0.33255	0.80375
121	L121A	Leu121Ala		0.03	100	3	6.7	-0.25	31	-1.91	ND	0.4136	0.2308	ND	ND
121	L121D	Leu121Asp		0.03	100	3	-38.5	-2.51	54	-1.36	ND	0.529329	0.7029	ND	ND
121	L121E	Leu121Glu		0.03	100	3	-34.3	-2.3	83	-0.67	ND	0.453018	0.354	ND	ND
121	L121G	Leu121Gly		0.03	100	3	4.2	-0.38	3	-2.58	ND	0.577407	0.4976	ND	ND
122	A122F	Ala122Phe		0.25	75	0	15.5	0.44	132	2.41	ND	0.182958	0.229	ND	ND
122	A122L	Ala122Leu		0.25	75	0	11.7	0.25	111	1.91	ND	0.163474	0.1289	ND	ND
122	A122S	Ala122Ser		0.25	75	0	2.5	-0.21	32	0.02	0.24	0.316164	0.0964	0.05518	0.48072
122	A122Y	Ala122Tyr		0.25	75	0	-2.9	-0.48	136	2.51	ND	0.191847	0.2839	ND	ND
122	A122C	Ala122Cys		0.25	75	0	8.4	0.09	55	0.57	ND	0.313738	0.5006	ND	ND
122	A122W	Ala122Trp		0.25	75	0	7.9	0.06	170	3.32	ND	0.156117	0.4167	ND	ND
122	A122P	Ala122Pro		0.25	75	0	-0.8	-0.38	32.5	0.04	0.73	0.853443	0.2546	0.17426	0.82106
122	A122H	Ala122His		0.25	75	0	-12.6	-0.97	96	1.55	ND	0.226475	0.2873	ND	ND
122	A122Q	Ala122Gln		0.25	75	0	-17.2	-1.2	85	1.29	ND	0.253878	0.1757	ND	ND
122	A122R	Ala122Arg		0.25	75	0	-51.5	-2.92	124	2.22	ND	0.207618	0.1799	ND	ND
122	A122I	Ala122Ile		0.25	75	0	13	0.32	111	1.91	ND	0.194179	0.1727	ND	ND
122	A122M	Ala122Met		0.25	75	0	14.2	0.38	105	1.77	ND	0.207512	0.1696	ND	ND
122	A122T	Ala122Thr		0.25	75	0	5	-0.09	61	0.72	0.04	0.27182	0.084	0.06533	0.521
122	A122N	Ala122Asn		0.25	75	0	-20.1	-1.34	56	0.6	ND	0.265415	0.201	ND	ND
122	A122K	Ala122Lys		0.25	75	0	-36.8	-2.18	119	2.1	ND	0.243572	0.2086	ND	ND
122	A122V	Ala122Val		0.25	75	0	10.9	0.21	84	1.27	0.26	0.213669	0.1013	0.05098	0.55748
122	A122D	Ala122Asp		0.25	75	0	-38.5	-2.26	54	0.55	0.47	0.317158	0.1484	0.13106	0.57042
122	A122E	Ala122Glu		0.25	75	0	-34.3	-2.05	83	1.24	ND	0.267884	0.1052	ND	ND
122	A122G	Ala122Gly		0.25	75	0	4.2	-0.13	3	-0.67	0.48	0.353739	0.1123	0.11722	0.54962
123	T123F	Thr123Phe		0.39	17	0	15.5	0.53	132	1.7	ND	0.200412	0.1694	ND	ND
123	T123L	Thr123Leu		0.39	17	0	11.7	0.34	111	1.19	ND	0.197426	0.0759	ND	ND
123	T123S	Thr123Ser		0.39	17	0	2.5	-0.13	32	-0.69	0.02	0.265043	0.089	0.14752	0.41813
123	T123Y	Thr123Tyr		0.39	17	0	-2.9	-0.4	136	1.79	ND	0.209603	0.165	ND	ND
123	T123C	Thr123Cys		0.39	17	0	8.4	0.17	55	-0.14	ND	0.291762	0.3891	ND	ND
123	T123W	Thr123Trp		0.39	17	0	7.9	0.15	170	2.6	ND	0.179969	0.2162	ND	ND
123	T123P	Thr123Pro		0.39	17	0	-0.8	-0.29	32.5	-0.68	0.17	0.678327	0.1811	0.2026	0.62645
123	T123H	Thr123His		0.39	17	0	-12.6	-0.88	96	0.84	ND	0.216941	0.1358	ND	ND
123	T123Q	Thr123Gln		0.39	17	0	-17.2	-1.11	85	0.57	ND	0.244034	0.0632	ND	ND
123	T123R	Thr123Arg		0.39	17	0	-51.5	-2.83	124	1.5	0.06	0.217352	0.0537	0.18712	0.42039
123	T123I	Thr123Ile		0.39	17	0	13	0.4	111	1.19	0.08	0.208964	0.1013	0.19842	0.58204
123	T123M	Thr123Met		0.39	17	0	14.2	0.46	105	1.05	ND	0.220318	0.0717	ND	ND
123	T123N	Thr123Asn		0.39	17	0	-20.1	-1.26	56	-0.12	ND	0.230541	0.0836	ND	ND
123	T123K	Thr123Lys		0.39	17	0	-36.8	-2.09	119	1.39	0.05	0.2383	0.0546	0.13224	0.41461
123	T123V	Thr123Val		0.39	17	0	10.9	0.3	84	0.55	ND	0.220608	0.0924	ND	ND
123	T123A	Thr123Ala		0.39	17	0	6.7	0.09	31	-0.72	0.03	0.251978	0.0631	0.17904	0.45935
123	T123D	Thr123Asp		0.39	17	0	-38.5	-2.18	54	-0.17	ND	0.239112	0.1308	ND	ND
123	T123E	Thr123Glu		0.39	17	0	-34.3	-1.97	83	0.53	ND	0.231239	0.0572	ND	ND
123	T123G	Thr123Gly		0.39	17	0	4.2	-0.04	3	-1.39	ND	0.304586	0.111	ND	ND
124	K124F	Lys124Phe		0.56	20	0	15.5	2.62	132	0.31	ND	0.209969	0.4232	ND	ND
124	K124L	Lys124Leu		0.56	20	0	11.7	2.43	111	-0.19	ND	0.200047	0.1522	ND	ND
124	K124S	Lys124Ser		0.56	20	0	2.5	1.97	32	-2.08	ND	0.301146	0.1468	ND	ND
124	K124Y	Lys124Tyr		0.56	20	0	-2.9	1.7	136	0.41	ND	0.219264	0.3094	ND	ND
124	K124C	Lys124Cys		0.56	20	0	8.4	2.26	55	-1.53	ND	0.33297	0.526	ND	ND
124	K124W	Lys124Trp		0.56	20	0	7.9	2.24	170	1.22	ND	0.180172	0.3394	ND	ND
124	K124P	Lys124Pro		0.56	20	0	-0.8	1.8	32.5	-2.07	ND	0.818617	0.601	ND	ND
124	K124H	Lys124His		0.56	20	0	-12.6	1.21	96	-0.55	ND	0.237229	0.1715	ND	ND
124	K124Q	Lys124Gln		0.56	20	0	-17.2	0.98	85	-0.81	0.05	0.274834	0.0727	0.20842	0.41549
124	K124R	Lys124Arg		0.56	20	0	-51.5	-0.74	124	0.12	0.01	0.219157	0.0611	0.25606	0.44439
124	K124I	Lys124Ile		0.56	20	0	13	2.49	111	-0.19	ND	0.229083	0.1672	ND	ND
124	K124M	Lys124Met		0.56	20	0	14.2	2.56	105	-0.33	0.68	0.231959	0.124	0.35642	0.63153
124	K124T	Lys124Thr		0.56	20	0	5	2.09	61	-1.39	0.17	0.282501	0.0896	0.33986	0.56468
124	K124N	Lys124Asn		0.56	20	0	-20.1	0.84	56	-1.5	0.22	0.280239	0.1446	0.33111	0.43922
124	K124V	Lys124Val		0.56	20	0	10.9	2.39	84	-0.84	ND	0.238676	0.1566	ND	ND
124	K124A	Lys124Ala		0.56	20	0	6.7	2.18	31	-2.1	ND	0.263581	0.1207	ND	ND
124	K124D	Lys124Asp		0.56	20	0	-38.5	-0.09	54	-1.55	ND	0.303551	0.1686	ND	ND
124	K124E	Lys124Glu	0	0.56	20	0	-34.3	0.13	83	-0.86	0.08	0.271287	0.0542	0.0789	0.41202
124	K124G	Lys124Gly		0.56	20	0	4.2	2.05	3	-2.77	ND	0.326611	0.1354	ND	ND
125	N125F	Asn125Phe		0.01	97	1	15.5	1.78	132	1.82	ND	0.339042	0.924	ND	ND
125	N125L	Asn125Leu		0.01	97	1	11.7	1.59	111	1.31	ND	0.284847	0.5675	ND	ND
125	N125S	Asn125Ser		0.01	97	1	2.5	1.13	32	-0.57	0.7	0.408911	0.3249	0.32531	0.81106
125	N125Y	Asn125Tyr		0.01	97	1	-2.9	0.86	136	1.91	0.82	0.364613	0.4946	0.5692	0.84965
125	N125C	Asn125Cys		0.01	97	1	8.4	1.43	55	-0.02	ND	0.338318	0.7171	ND	ND
125	N125W	Asn125Trp		0.01	97	1	7.9	1.4	170	2.72	ND	0.377113	0.9339	ND	ND
125	N125P	Asn125Pro		0.01	97	1	-0.8	0.97	32.5	-0.56	ND	0.809584	0.9216	ND	ND
125	N125H	Asn125His		0.01	97	1	-12.6	0.38	96	0.96	0.77	0.396468	0.4832	0.52801	0.85729
125	N125Q	Asn125Gln		0.01	97	1	-17.2	0.15	85	0.69	ND	0.404015	0.6934	ND	ND
125	N125R	Asn125Arg		0.01	97	1	-51.5	-1.57	124	1.62	ND	0.411508	0.7548	ND	ND
125	N125I	Asn125Ile		0.01	97	1	13	1.66	111	1.31	0.81	0.283618	0.3585	0.44089	0.82582
125	N125M	Asn125Met		0.01	97	1	14.2	1.72	105	1.17	ND	0.346758	0.5572	ND	ND
125	N125T	Asn125Thr		0.01	97	1	5	1.26	61	0.12	0.74	0.344964	0.334	0.34516	0.83416
125	N125K	Asn125Lys	3.6e-06	0.01	97	1	-36.8	-0.84	119	1.5	0.8	0.489153	0.6756	0.35308	0.87535
125	N125V	Asn125Val		0.01	97	1	10.9	1.55	84	0.67	ND	0.268108	0.4052	ND	ND
125	N125A	Asn125Ala		0.01	97	1	6.7	1.34	31	-0.6	ND	0.314108	0.647	ND	ND
125	N125D	Asn125Asp		0.01	97	1	-38.5	-0.92	54	-0.05	0.8	0.436554	0.5137	0.56458	0.87083
125	N125E	Asn125Glu		0.01	97	1	-34.3	-0.71	83	0.64	ND	0.465954	0.6728	ND	ND
125	N125G	Asn125Gly		0.01	97	1	4.2	1.22	3	-1.27	ND	0.452527	0.5996	ND	ND
126	K126F	Lys126Phe		0.21	100	0	15.5	2.62	132	0.31	ND	0.194246	0.7016	ND	ND
126	K126L	Lys126Leu		0.21	100	0	11.7	2.43	111	-0.19	ND	0.192049	0.3149	ND	ND
126	K126S	Lys126Ser		0.21	100	0	2.5	1.97	32	-2.08	ND	0.362338	0.396	ND	ND
126	K126Y	Lys126Tyr		0.21	100	0	-2.9	1.7	136	0.41	ND	0.200511	0.5271	ND	ND
126	K126C	Lys126Cys		0.21	100	0	8.4	2.26	55	-1.53	ND	0.345809	0.7345	ND	ND
126	K126W	Lys126Trp		0.21	100	0	7.9	2.24	170	1.22	ND	0.170506	0.5849	ND	ND
126	K126P	Lys126Pro		0.21	100	0	-0.8	1.8	32.5	-2.07	ND	0.676632	0.8186	ND	ND
126	K126H	Lys126His		0.21	100	0	-12.6	1.21	96	-0.55	ND	0.248678	0.3497	ND	ND
126	K126Q	Lys126Gln		0.21	100	0	-17.2	0.98	85	-0.81	0.1	0.300499	0.1158	0.21417	0.40871
126	K126R	Lys126Arg	0	0.21	100	0	-51.5	-0.74	124	0.12	0.03	0.241042	0.0794	0.126	0.45512
126	K126I	Lys126Ile		0.21	100	0	13	2.49	111	-0.19	0.82	0.240519	0.3305	0.26686	0.78593
126	K126M	Lys126Met		0.21	100	0	14.2	2.56	105	-0.33	ND	0.232309	0.1981	ND	ND
126	K126T	Lys126Thr		0.21	100	0	5	2.09	61	-1.39	0.2	0.342984	0.177	0.18074	0.62231
126	K126N	Lys126Asn		0.21	100	0	-20.1	0.84	56	-1.5	0.67	0.305589	0.396	0.14248	0.54783
126	K126V	Lys126Val		0.21	100	0	10.9	2.39	84	-0.84	ND	0.265504	0.3346	ND	ND
126	K126A	Lys126Ala		0.21	100	0	6.7	2.18	31	-2.1	ND	0.293667	0.3351	ND	ND
126	K126D	Lys126Asp		0.21	100	0	-38.5	-0.09	54	-1.55	ND	0.374441	0.5186	ND	ND
126	K126E	Lys126Glu		0.21	100	0	-34.3	0.13	83	-0.86	0.12	0.330462	0.1139	0.3817	0.41198
126	K126G	Lys126Gly		0.21	100	0	4.2	2.05	3	-2.77	ND	0.411667	0.3601	ND	ND
127	N127F	Asn127Phe		0.3	35	0	15.5	1.78	132	1.82	ND	0.19866	0.2569	ND	ND
127	N127L	Asn127Leu		0.3	35	0	11.7	1.59	111	1.31	ND	0.17359	0.1161	ND	ND
127	N127S	Asn127Ser		0.3	35	0	2.5	1.13	32	-0.57	0	0.300086	0.0789	0.00776	0.42917
127	N127Y	Asn127Tyr		0.3	35	0	-2.9	0.86	136	1.91	0.45	0.206295	0.0875	0.09921	0.46882
127	N127C	Asn127Cys		0.3	35	0	8.4	1.43	55	-0.02	ND	0.315193	0.2455	ND	ND
127	N127W	Asn127Trp		0.3	35	0	7.9	1.4	170	2.72	ND	0.164604	0.3235	ND	ND
127	N127P	Asn127Pro		0.3	35	0	-0.8	0.97	32.5	-0.56	ND	0.856329	0.5432	ND	ND
127	N127H	Asn127His		0.3	35	0	-12.6	0.38	96	0.96	0.04	0.226609	0.0761	0.06985	0.46509
127	N127Q	Asn127Gln		0.3	35	0	-17.2	0.15	85	0.69	ND	0.253696	0.1144	ND	ND
127	N127R	Asn127Arg		0.3	35	0	-51.5	-1.57	124	1.62	ND	0.219182	0.1069	ND	ND
127	N127I	Asn127Ile	0	0.3	35	0	13	1.66	111	1.31	0.19	0.205795	0.1005	0.02448	0.42923
127	N127M	Asn127Met		0.3	35	0	14.2	1.72	105	1.17	ND	0.203827	0.1631	ND	ND
127	N127T	Asn127Thr		0.3	35	0	5	1.26	61	0.12	0.1	0.277631	0.0946	0.01152	0.42697
127	N127K	Asn127Lys	0	0.3	35	0	-36.8	-0.84	119	1.5	0.05	0.241336	0.1054	0.01268	0.40891
127	N127V	Asn127Val		0.3	35	0	10.9	1.55	84	0.67	ND	0.231164	0.118	ND	ND
127	N127A	Asn127Ala		0.3	35	0	6.7	1.34	31	-0.6	ND	0.247084	0.1196	ND	ND
127	N127D	Asn127Asp		0.3	35	0	-38.5	-0.92	54	-0.05	0.05	0.282539	0.0819	0.06058	0.47684
127	N127E	Asn127Glu		0.3	35	0	-34.3	-0.71	83	0.64	ND	0.251344	0.1153	ND	ND
127	N127G	Asn127Gly		0.3	35	0	4.2	1.22	3	-1.27	ND	0.326514	0.1746	ND	ND
128	R128F	Arg128Phe		0.28	72	0	15.5	3.36	132	0.19	ND	0.311988	0.2603	ND	ND
128	R128L	Arg128Leu		0.28	72	0	11.7	3.17	111	-0.31	0.08	0.275719	0.0932	0.09609	0.41161
128	R128S	Arg128Ser		0.28	72	0	2.5	2.71	32	-2.2	ND	0.438643	0.208	ND	ND
128	R128Y	Arg128Tyr		0.28	72	0	-2.9	2.43	136	0.29	ND	0.336663	0.1876	ND	ND
128	R128C	Arg128Cys		0.28	72	0	8.4	3	55	-1.65	ND	0.403733	0.136	ND	ND
128	R128W	Arg128Trp		0.28	72	0	7.9	2.98	170	1.1	ND	0.306422	0.0966	ND	ND
128	R128P	Arg128Pro		0.28	72	0	-0.8	2.54	32.5	-2.19	0.83	0.858741	0.5428	0.2264	0.76325
128	R128H	Arg128His		0.28	72	0	-12.6	1.95	96	-0.67	ND	0.365826	0.0748	ND	ND
128	R128Q	Arg128Gln	5.4e-06	0.28	72	0	-17.2	1.72	85	-0.93	0.09	0.374003	0.0755	0.20279	0.44528
128	R128I	Arg128Ile		0.28	72	0	13	3.23	111	-0.31	ND	0.293149	0.118	ND	ND
128	R128M	Arg128Met		0.28	72	0	14.2	3.29	105	-0.45	ND	0.328804	0.162	ND	ND
128	R128T	Arg128Thr		0.28	72	0	5	2.83	61	-1.5	ND	0.376193	0.1193	ND	ND
128	R128N	Arg128Asn		0.28	72	0	-20.1	1.57	56	-1.62	ND	0.399765	0.2807	ND	ND
128	R128K	Arg128Lys		0.28	72	0	-36.8	0.74	119	-0.12	ND	0.373271	0.1111	ND	ND
128	R128V	Arg128Val		0.28	72	0	10.9	3.13	84	-0.96	ND	0.308584	0.1682	ND	ND
128	R128A	Arg128Ala		0.28	72	0	6.7	2.92	31	-2.22	ND	0.377403	0.1863	ND	ND
128	R128D	Arg128Asp		0.28	72	0	-38.5	0.65	54	-1.67	ND	0.463294	0.3027	ND	ND
128	R128E	Arg128Glu		0.28	72	0	-34.3	0.86	83	-0.98	ND	0.411279	0.1696	ND	ND
128	R128G	Arg128Gly		0.28	72	0	4.2	2.79	3	-2.89	0.7	0.482973	0.1238	0.22256	0.81539
129	L129F	Leu129Phe		0	87	1	15.5	0.19	132	0.5	0.78	0.449776	0.3246	0.53615	0.8528
129	L129S	Leu129Ser		0	87	1	2.5	-0.46	32	-1.89	ND	0.650759	0.69	ND	ND
129	L129Y	Leu129Tyr		0	87	1	-2.9	-0.73	136	0.6	ND	0.597301	0.6682	ND	ND
129	L129C	Leu129Cys		0	87	1	8.4	-0.17	55	-1.34	ND	0.560158	0.7861	ND	ND
129	L129W	Leu129Trp		0	87	1	7.9	-0.19	170	1.41	ND	0.602702	0.4242	ND	ND
129	L129P	Leu129Pro		0	87	1	-0.8	-0.63	32.5	-1.88	0.91	0.920649	0.7276	0.63937	0.91642
129	L129H	Leu129His		0	87	1	-12.6	-1.22	96	-0.36	0.83	0.551148	0.5995	0.61177	0.91405
129	L129Q	Leu129Gln		0	87	1	-17.2	-1.45	85	-0.62	ND	0.51535	0.3604	ND	ND
129	L129R	Leu129Arg		0	87	1	-51.5	-3.17	124	0.31	0.88	0.660651	0.4175	0.63719	0.91855
129	L129I	Leu129Ile		0	87	1	13	0.07	111	0	0.6	0.358679	0.1213	0.37822	0.50704
129	L129M	Leu129Met		0	87	1	14.2	0.13	105	-0.14	ND	0.379603	0.1845	ND	ND
129	L129T	Leu129Thr		0	87	1	5	-0.34	61	-1.19	ND	0.553987	0.5728	ND	ND
129	L129N	Leu129Asn		0	87	1	-20.1	-1.59	56	-1.31	ND	0.539731	0.805	ND	ND
129	L129K	Leu129Lys		0	87	1	-36.8	-2.43	119	0.19	ND	0.753946	0.5831	ND	ND
129	L129V	Leu129Val		0	87	1	10.9	-0.04	84	-0.64	0.47	0.405173	0.1293	0.28918	0.58301
129	L129A	Leu129Ala		0	87	1	6.7	-0.25	31	-1.91	ND	0.567921	0.5353	ND	ND
129	L129D	Leu129Asp		0	87	1	-38.5	-2.51	54	-1.36	ND	0.680522	0.9355	ND	ND
129	L129E	Leu129Glu		0	87	1	-34.3	-2.3	83	-0.67	ND	0.630419	0.6706	ND	ND
129	L129G	Leu129Gly		0	87	1	4.2	-0.38	3	-2.58	ND	0.738602	0.7659	ND	ND
130	R130F	Arg130Phe		0.29	67	1	15.5	3.36	132	0.19	ND	0.355934	0.4237	ND	ND
130	R130L	Arg130Leu		0.29	67	1	11.7	3.17	111	-0.31	0.6	0.328233	0.1604	0.26858	0.80957
130	R130S	Arg130Ser		0.29	67	1	2.5	2.71	32	-2.2	ND	0.495705	0.3996	ND	ND
130	R130Y	Arg130Tyr		0.29	67	1	-2.9	2.43	136	0.29	ND	0.379686	0.2827	ND	ND
130	R130C	Arg130Cys		0.29	67	1	8.4	3	55	-1.65	ND	0.494463	0.1519	ND	ND
130	R130W	Arg130Trp	4.15e-05	0.29	67	1	7.9	2.98	170	1.1	0.06	0.323727	0.0955	0.22706	0.89971
130	R130P	Arg130Pro		0.29	67	1	-0.8	2.54	32.5	-2.19	0.83	0.932072	0.6231	0.3276	0.90472
130	R130H	Arg130His		0.29	67	1	-12.6	1.95	96	-0.67	ND	0.408964	0.0934	ND	ND
130	R130Q	Arg130Gln	2.37e-05	0.29	67	1	-17.2	1.72	85	-0.93	0.09	0.425922	0.0738	0.17096	0.56091
130	R130I	Arg130Ile		0.29	67	1	13	3.23	111	-0.31	ND	0.405051	0.3101	ND	ND
130	R130M	Arg130Met		0.29	67	1	14.2	3.29	105	-0.45	ND	0.374844	0.2933	ND	ND
130	R130T	Arg130Thr		0.29	67	1	5	2.83	61	-1.5	ND	0.472579	0.3445	ND	ND
130	R130N	Arg130Asn		0.29	67	1	-20.1	1.57	56	-1.62	ND	0.463819	0.5649	ND	ND
130	R130K	Arg130Lys		0.29	67	1	-36.8	0.74	119	-0.12	ND	0.391477	0.119	ND	ND
130	R130V	Arg130Val		0.29	67	1	10.9	3.13	84	-0.96	ND	0.395313	0.3583	ND	ND
130	R130A	Arg130Ala		0.29	67	1	6.7	2.92	31	-2.22	ND	0.403805	0.3305	ND	ND
130	R130D	Arg130Asp		0.29	67	1	-38.5	0.65	54	-1.67	ND	0.571999	0.6801	ND	ND
130	R130E	Arg130Glu		0.29	67	1	-34.3	0.86	83	-0.98	ND	0.486383	0.2776	ND	ND
130	R130G	Arg130Gly		0.29	67	1	4.2	2.79	3	-2.89	0.66	0.530454	0.1737	0.28992	0.88675
131	R131F	Arg131Phe		0.64	80	0	15.5	3.36	132	0.19	ND	0.282091	0.29	ND	ND
131	R131L	Arg131Leu		0.64	80	0	11.7	3.17	111	-0.31	ND	0.251719	0.1207	ND	ND
131	R131S	Arg131Ser		0.64	80	0	2.5	2.71	32	-2.2	0.68	0.354351	0.1515	0.12774	0.57002
131	R131Y	Arg131Tyr		0.64	80	0	-2.9	2.43	136	0.29	ND	0.287057	0.2309	ND	ND
131	R131C	Arg131Cys		0.64	80	0	8.4	3	55	-1.65	ND	0.380322	0.1929	ND	ND
131	R131W	Arg131Trp		0.64	80	0	7.9	2.98	170	1.1	ND	0.240051	0.1105	ND	ND
131	R131P	Arg131Pro		0.64	80	0	-0.8	2.54	32.5	-2.19	ND	0.746282	0.4905	ND	ND
131	R131H	Arg131His		0.64	80	0	-12.6	1.95	96	-0.67	ND	0.296825	0.0792	ND	ND
131	R131Q	Arg131Gln		0.64	80	0	-17.2	1.72	85	-0.93	ND	0.324869	0.0731	ND	ND
131	R131I	Arg131Ile		0.64	80	0	13	3.23	111	-0.31	0.93	0.270158	0.1591	0.25106	0.82653
131	R131M	Arg131Met		0.64	80	0	14.2	3.29	105	-0.45	ND	0.287358	0.1288	ND	ND
131	R131T	Arg131Thr		0.64	80	0	5	2.83	61	-1.5	0.82	0.329961	0.1001	0.21016	0.58941
131	R131N	Arg131Asn		0.64	80	0	-20.1	1.57	56	-1.62	ND	0.328886	0.1999	ND	ND
131	R131K	Arg131Lys		0.64	80	0	-36.8	0.74	119	-0.12	0.06	0.297015	0.0816	0.07463	0.51871
131	R131V	Arg131Val		0.64	80	0	10.9	3.13	84	-0.96	ND	0.288821	0.1854	ND	ND
131	R131A	Arg131Ala		0.64	80	0	6.7	2.92	31	-2.22	ND	0.320974	0.1413	ND	ND
131	R131D	Arg131Asp		0.64	80	0	-38.5	0.65	54	-1.67	ND	0.360844	0.2079	ND	ND
131	R131E	Arg131Glu		0.64	80	0	-34.3	0.86	83	-0.98	ND	0.321925	0.1275	ND	ND
131	R131G	Arg131Gly		0.64	80	0	4.2	2.79	3	-2.89	0.22	0.400855	0.0757	0.18608	0.58268
132	I132F	Ile132Phe		0.08	65	0	15.5	0.13	132	0.5	ND	0.324259	0.128	ND	ND
132	I132L	Ile132Leu		0.08	65	0	11.7	-0.07	111	0	0.03	0.277738	0.0782	0.0476	0.45017
132	I132S	Ile132Ser		0.08	65	0	2.5	-0.53	32	-1.89	ND	0.575042	0.3043	ND	ND
132	I132Y	Ile132Tyr		0.08	65	0	-2.9	-0.8	136	0.6	ND	0.379193	0.3365	ND	ND
132	I132C	Ile132Cys		0.08	65	0	8.4	-0.23	55	-1.34	ND	0.497653	0.6453	ND	ND
132	I132W	Ile132Trp		0.08	65	0	7.9	-0.26	170	1.41	ND	0.353236	0.5345	ND	ND
132	I132P	Ile132Pro		0.08	65	0	-0.8	-0.69	32.5	-1.88	ND	0.896583	0.7465	ND	ND
132	I132H	Ile132His		0.08	65	0	-12.6	-1.28	96	-0.36	ND	0.429281	0.3568	ND	ND
132	I132Q	Ile132Gln		0.08	65	0	-17.2	-1.51	85	-0.62	ND	0.447035	0.3558	ND	ND
132	I132R	Ile132Arg		0.08	65	0	-51.5	-3.23	124	0.31	0.82	0.428076	0.2513	0.41643	0.88905
132	I132M	Ile132Met		0.08	65	0	14.2	0.06	105	-0.14	0.35	0.335734	0.0928	0.00694	0.59942
132	I132T	Ile132Thr	8.99e-07	0.08	65	0	5	-0.4	61	-1.19	0.63	0.463813	0.3803	0.37588	0.81772
132	I132N	Ile132Asn		0.08	65	0	-20.1	-1.66	56	-1.31	ND	0.478038	0.2236	ND	ND
132	I132K	Ile132Lys		0.08	65	0	-36.8	-2.49	119	0.19	0.76	0.522466	0.3329	0.3824	0.84619
132	I132V	Ile132Val		0.08	65	0	10.9	-0.11	84	-0.64	0.03	0.336285	0.1362	0.09533	0.48845
132	I132A	Ile132Ala		0.08	65	0	6.7	-0.32	31	-1.91	ND	0.482259	0.3787	ND	ND
132	I132D	Ile132Asp		0.08	65	0	-38.5	-2.58	54	-1.36	ND	0.579242	0.5812	ND	ND
132	I132E	Ile132Glu		0.08	65	0	-34.3	-2.37	83	-0.67	ND	0.527331	0.5109	ND	ND
132	I132G	Ile132Gly		0.08	65	0	4.2	-0.44	3	-2.58	ND	0.643003	0.5972	ND	ND
133	L133F	Leu133Phe		0.01	100	2	15.5	0.19	132	0.5	ND	0.415394	0.2964	ND	ND
133	L133S	Leu133Ser		0.01	100	2	2.5	-0.46	32	-1.89	ND	0.666567	0.7491	ND	ND
133	L133Y	Leu133Tyr		0.01	100	2	-2.9	-0.73	136	0.6	ND	0.512291	0.8216	ND	ND
133	L133C	Leu133Cys		0.01	100	2	8.4	-0.17	55	-1.34	ND	0.587564	0.856	ND	ND
133	L133W	Leu133Trp		0.01	100	2	7.9	-0.19	170	1.41	ND	0.559113	0.4714	ND	ND
133	L133P	Leu133Pro	1.8e-06	0.01	100	2	-0.8	-0.63	32.5	-1.88	0.92	0.927765	0.6772	0.65647	0.92325
133	L133H	Leu133His		0.01	100	2	-12.6	-1.22	96	-0.36	ND	0.519552	0.7351	ND	ND
133	L133Q	Leu133Gln		0.01	100	2	-17.2	-1.45	85	-0.62	0.78	0.52473	0.5843	0.59574	0.91922
133	L133R	Leu133Arg		0.01	100	2	-51.5	-3.17	124	0.31	0.88	0.680606	0.5553	0.61298	0.91316
133	L133I	Leu133Ile		0.01	100	2	13	0.07	111	0	ND	0.462653	0.1649	ND	ND
133	L133M	Leu133Met	0	0.01	100	2	14.2	0.13	105	-0.14	0.75	0.407486	0.192	0.21862	0.74236
133	L133T	Leu133Thr		0.01	100	2	5	-0.34	61	-1.19	ND	0.590967	0.5214	ND	ND
133	L133N	Leu133Asn		0.01	100	2	-20.1	-1.59	56	-1.31	ND	0.546896	0.9083	ND	ND
133	L133K	Leu133Lys		0.01	100	2	-36.8	-2.43	119	0.19	ND	0.75816	0.7366	ND	ND
133	L133V	Leu133Val	8.99e-07	0.01	100	2	10.9	-0.04	84	-0.64	0.77	0.496857	0.1834	0.23478	0.83169
133	L133A	Leu133Ala		0.01	100	2	6.7	-0.25	31	-1.91	ND	0.575117	0.5841	ND	ND
133	L133D	Leu133Asp		0.01	100	2	-38.5	-2.51	54	-1.36	ND	0.671317	0.9657	ND	ND
133	L133E	Leu133Glu		0.01	100	2	-34.3	-2.3	83	-0.67	ND	0.625121	0.7987	ND	ND
133	L133G	Leu133Gly		0.01	100	2	4.2	-0.38	3	-2.58	ND	0.753869	0.8248	ND	ND
134	E134F	Glu134Phe		0.34	95	1	15.5	2.49	132	1.17	ND	0.24528	0.828	ND	ND
134	E134L	Glu134Leu		0.34	95	1	11.7	2.3	111	0.67	ND	0.216961	0.4633	ND	ND
134	E134S	Glu134Ser		0.34	95	1	2.5	1.84	32	-1.22	ND	0.294178	0.2869	ND	ND
134	E134Y	Glu134Tyr		0.34	95	1	-2.9	1.57	136	1.27	ND	0.250167	0.7391	ND	ND
134	E134C	Glu134Cys		0.34	95	1	8.4	2.14	55	-0.67	ND	0.321942	0.882	ND	ND
134	E134W	Glu134Trp		0.34	95	1	7.9	2.11	170	2.08	ND	0.221502	0.8865	ND	ND
134	E134P	Glu134Pro		0.34	95	1	-0.8	1.68	32.5	-1.21	ND	0.761152	0.8136	ND	ND
134	E134H	Glu134His		0.34	95	1	-12.6	1.09	96	0.31	ND	0.24948	0.5079	ND	ND
134	E134Q	Glu134Gln		0.34	95	1	-17.2	0.86	85	0.05	0.75	0.262644	0.1484	0.92983	0.82078
134	E134R	Glu134Arg		0.34	95	1	-51.5	-0.86	124	0.98	ND	0.25764	0.2592	ND	ND
134	E134I	Glu134Ile		0.34	95	1	13	2.37	111	0.67	ND	0.229629	0.6294	ND	ND
134	E134M	Glu134Met		0.34	95	1	14.2	2.43	105	0.53	ND	0.238533	0.5577	ND	ND
134	E134T	Glu134Thr		0.34	95	1	5	1.97	61	-0.53	ND	0.278705	0.3055	ND	ND
134	E134N	Glu134Asn		0.34	95	1	-20.1	0.71	56	-0.64	ND	0.274981	0.4476	ND	ND
134	E134K	Glu134Lys		0.34	95	1	-36.8	-0.13	119	0.86	0.76	0.270825	0.2146	0.91516	0.82431
134	E134V	Glu134Val		0.34	95	1	10.9	2.26	84	0.02	0.8	0.244421	0.3622	0.64342	0.87665
134	E134A	Glu134Ala		0.34	95	1	6.7	2.05	31	-1.24	0.66	0.266672	0.1782	0.6455	0.83673
134	E134D	Glu134Asp	8.99e-07	0.34	95	1	-38.5	-0.21	54	-0.69	0.33	0.273849	0.2707	0.23471	0.81286
134	E134G	Glu134Gly	1.8e-06	0.34	95	1	4.2	1.93	3	-1.91	0.69	0.338342	0.165	0.58095	0.87807
135	V135F	Val135Phe		0.78	2	0	15.5	0.23	132	1.15	0.25	0.247608	0.0821	0.09222	0.58027
135	V135L	Val135Leu		0.78	2	0	11.7	0.04	111	0.64	0.04	0.223066	0.0881	0.06434	0.43751
135	V135S	Val135Ser		0.78	2	0	2.5	-0.42	32	-1.24	ND	0.32207	0.0565	ND	ND
135	V135Y	Val135Tyr		0.78	2	0	-2.9	-0.69	136	1.24	ND	0.254159	0.1769	ND	ND
135	V135C	Val135Cys		0.78	2	0	8.4	-0.13	55	-0.69	ND	0.339276	0.3904	ND	ND
135	V135W	Val135Trp		0.78	2	0	7.9	-0.15	170	2.05	ND	0.221324	0.2859	ND	ND
135	V135P	Val135Pro		0.78	2	0	-0.8	-0.59	32.5	-1.23	ND	0.809781	0.1387	ND	ND
135	V135H	Val135His		0.78	2	0	-12.6	-1.18	96	0.29	ND	0.26488	0.1397	ND	ND
135	V135Q	Val135Gln		0.78	2	0	-17.2	-1.41	85	0.02	ND	0.285135	0.0855	ND	ND
135	V135R	Val135Arg		0.78	2	0	-51.5	-3.13	124	0.96	ND	0.25143	0.0678	ND	ND
135	V135I	Val135Ile	4.5e-06	0.78	2	0	13	0.11	111	0.64	0.02	0.216238	0.0812	0.07319	0.55972
135	V135M	Val135Met		0.78	2	0	14.2	0.17	105	0.5	ND	0.25461	0.0855	ND	ND
135	V135T	Val135Thr		0.78	2	0	5	-0.3	61	-0.55	ND	0.284131	0.0585	ND	ND
135	V135N	Val135Asn		0.78	2	0	-20.1	-1.55	56	-0.67	ND	0.294208	0.0599	ND	ND
135	V135K	Val135Lys		0.78	2	0	-36.8	-2.39	119	0.84	ND	0.270828	0.0754	ND	ND
135	V135A	Val135Ala		0.78	2	0	6.7	-0.21	31	-1.27	0.05	0.297818	0.0531	0.07922	0.41112
135	V135D	Val135Asp		0.78	2	0	-38.5	-2.47	54	-0.72	0.11	0.3216	0.0585	0.15801	0.41112
135	V135E	Val135Glu		0.78	2	0	-34.3	-2.26	83	-0.02	ND	0.288522	0.071	ND	ND
135	V135G	Val135Gly		0.78	2	0	4.2	-0.34	3	-1.93	0.07	0.384	0.0563	0.15254	0.41266
136	Q136F	Gln136Phe		0.35	35	0	15.5	1.64	132	1.12	ND	0.204524	0.4327	ND	ND
136	Q136L	Gln136Leu		0.35	35	0	11.7	1.45	111	0.62	0.02	0.180137	0.1245	0.14983	0.54555
136	Q136S	Gln136Ser		0.35	35	0	2.5	0.99	32	-1.27	ND	0.21717	0.1031	ND	ND
136	Q136Y	Gln136Tyr		0.35	35	0	-2.9	0.72	136	1.22	ND	0.205787	0.2624	ND	ND
136	Q136C	Gln136Cys		0.35	35	0	8.4	1.28	55	-0.72	ND	0.263767	0.363	ND	ND
136	Q136W	Gln136Trp		0.35	35	0	7.9	1.26	170	2.03	ND	0.18068	0.1945	ND	ND
136	Q136P	Gln136Pro		0.35	35	0	-0.8	0.82	32.5	-1.25	0.06	0.253479	0.0528	0.09217	0.39579
136	Q136H	Gln136His		0.35	35	0	-12.6	0.23	96	0.26	0.24	0.196285	0.1166	0.07045	0.47711
136	Q136R	Gln136Arg	8.99e-07	0.35	35	0	-51.5	-1.72	124	0.93	0.04	0.194696	0.0642	0.11677	0.4745
136	Q136I	Gln136Ile		0.35	35	0	13	1.51	111	0.62	ND	0.198809	0.2697	ND	ND
136	Q136M	Gln136Met		0.35	35	0	14.2	1.57	105	0.48	ND	0.203597	0.2711	ND	ND
136	Q136T	Gln136Thr		0.35	35	0	5	1.11	61	-0.57	ND	0.213424	0.1079	ND	ND
136	Q136N	Gln136Asn		0.35	35	0	-20.1	-0.15	56	-0.69	ND	0.211984	0.1579	ND	ND
136	Q136K	Gln136Lys		0.35	35	0	-36.8	-0.98	119	0.81	0.07	0.199829	0.0727	0.26551	0.41854
136	Q136V	Gln136Val		0.35	35	0	10.9	1.41	84	-0.02	ND	0.206257	0.1888	ND	ND
136	Q136A	Gln136Ala		0.35	35	0	6.7	1.2	31	-1.29	ND	0.21795	0.1132	ND	ND
136	Q136D	Gln136Asp		0.35	35	0	-38.5	-1.07	54	-0.74	ND	0.205853	0.1558	ND	ND
136	Q136E	Gln136Glu		0.35	35	0	-34.3	-0.86	83	-0.05	0.05	0.198168	0.0684	0.1964	0.40705
136	Q136G	Gln136Gly		0.35	35	0	4.2	1.07	3	-1.96	ND	0.259428	0.1126	ND	ND
137	N137F	Asn137Phe		0.76	25	0	15.5	1.78	132	1.82	ND	0.200652	0.2716	ND	ND
137	N137L	Asn137Leu		0.76	25	0	11.7	1.59	111	1.31	ND	0.194504	0.1408	ND	ND
137	N137S	Asn137Ser		0.76	25	0	2.5	1.13	32	-0.57	0	0.293262	0.0701	0.01939	0.40744
137	N137Y	Asn137Tyr		0.76	25	0	-2.9	0.86	136	1.91	0.41	0.207814	0.0858	0.11683	0.52771
137	N137C	Asn137Cys		0.76	25	0	8.4	1.43	55	-0.02	ND	0.288363	0.1967	ND	ND
137	N137W	Asn137Trp		0.76	25	0	7.9	1.4	170	2.72	ND	0.189743	0.3302	ND	ND
137	N137P	Asn137Pro		0.76	25	0	-0.8	0.97	32.5	-0.56	ND	0.598436	0.1412	ND	ND
137	N137H	Asn137His		0.76	25	0	-12.6	0.38	96	0.96	0.05	0.22075	0.0743	0.04504	0.59778
137	N137Q	Asn137Gln		0.76	25	0	-17.2	0.15	85	0.69	ND	0.254999	0.1271	ND	ND
137	N137R	Asn137Arg		0.76	25	0	-51.5	-1.57	124	1.62	ND	0.216181	0.0995	ND	ND
137	N137I	Asn137Ile		0.76	25	0	13	1.66	111	1.31	0.14	0.205519	0.1183	0.05646	0.46482
137	N137M	Asn137Met		0.76	25	0	14.2	1.72	105	1.17	ND	0.222967	0.2084	ND	ND
137	N137T	Asn137Thr		0.76	25	0	5	1.26	61	0.12	0.1	0.253875	0.0902	0.03396	0.40707
137	N137K	Asn137Lys		0.76	25	0	-36.8	-0.84	119	1.5	0.05	0.253886	0.0915	0.02242	0.45559
137	N137V	Asn137Val		0.76	25	0	10.9	1.55	84	0.67	ND	0.218381	0.1202	ND	ND
137	N137A	Asn137Ala		0.76	25	0	6.7	1.34	31	-0.6	ND	0.262773	0.099	ND	ND
137	N137D	Asn137Asp		0.76	25	0	-38.5	-0.92	54	-0.05	0.05	0.27835	0.0729	0.05059	0.47217
137	N137E	Asn137Glu		0.76	25	0	-34.3	-0.71	83	0.64	ND	0.26578	0.1245	ND	ND
137	N137G	Asn137Gly		0.76	25	0	4.2	1.22	3	-1.27	ND	0.336578	0.1007	ND	ND
138	S138F	Ser138Phe		0.75	95	0	15.5	0.65	132	2.39	0.18	0.226396	0.1159	0.20318	0.54561
138	S138L	Ser138Leu		0.75	95	0	11.7	0.46	111	1.89	ND	0.207839	0.0799	ND	ND
138	S138Y	Ser138Tyr	2.88e-05	0.75	95	0	-2.9	-0.27	136	2.48	0.71	0.226213	0.0953	0.2379	0.57547
138	S138C	Ser138Cys		0.75	95	0	8.4	0.3	55	0.55	0.73	0.286183	0.1196	0.33897	0.83907
138	S138W	Ser138Trp		0.75	95	0	7.9	0.27	170	3.3	ND	0.197825	0.1258	ND	ND
138	S138P	Ser138Pro		0.75	95	0	-0.8	-0.17	32.5	0.01	0.12	0.267628	0.0674	0.09109	0.6633
138	S138H	Ser138His		0.75	95	0	-12.6	-0.76	96	1.53	ND	0.208165	0.1336	ND	ND
138	S138Q	Ser138Gln		0.75	95	0	-17.2	-0.99	85	1.27	ND	0.236756	0.1995	ND	ND
138	S138R	Ser138Arg		0.75	95	0	-51.5	-2.71	124	2.2	ND	0.214218	0.1485	ND	ND
138	S138I	Ser138Ile		0.75	95	0	13	0.53	111	1.89	ND	0.220609	0.1023	ND	ND
138	S138M	Ser138Met		0.75	95	0	14.2	0.59	105	1.74	ND	0.22857	0.1755	ND	ND
138	S138T	Ser138Thr	2.88e-05	0.75	95	0	5	0.13	61	0.69	0.53	0.227777	0.0732	0.10804	0.41438
138	S138N	Ser138Asn		0.75	95	0	-20.1	-1.13	56	0.57	ND	0.221209	0.0988	ND	ND
138	S138K	Ser138Lys		0.75	95	0	-36.8	-1.97	119	2.08	ND	0.212828	0.2264	ND	ND
138	S138V	Ser138Val		0.75	95	0	10.9	0.42	84	1.24	ND	0.22468	0.1161	ND	ND
138	S138A	Ser138Ala		0.75	95	0	6.7	0.21	31	-0.02	0.03	0.232194	0.0741	0.06198	0.48704
138	S138D	Ser138Asp		0.75	95	0	-38.5	-2.05	54	0.53	ND	0.210209	0.1399	ND	ND
138	S138E	Ser138Glu		0.75	95	0	-34.3	-1.84	83	1.22	ND	0.213817	0.19	ND	ND
138	S138G	Ser138Gly		0.75	95	0	4.2	0.09	3	-0.69	ND	0.268408	0.0772	ND	ND
139	W139F	Trp139Phe		0.15	85	0	15.5	0.38	132	-0.91	ND	0.337139	0.1447	ND	ND
139	W139L	Trp139Leu		0.15	85	0	11.7	0.19	111	-1.41	0.36	0.507532	0.1294	0.18854	0.55973
139	W139S	Trp139Ser		0.15	85	0	2.5	-0.27	32	-3.3	0.38	0.706776	0.0991	0.18485	0.40402
139	W139Y	Trp139Tyr		0.15	85	0	-2.9	-0.54	136	-0.81	ND	0.390048	0.2615	ND	ND
139	W139C	Trp139Cys		0.15	85	0	8.4	0.03	55	-2.75	0.81	0.64532	0.3546	0.50303	0.59193
139	W139P	Trp139Pro		0.15	85	0	-0.8	-0.44	32.5	-3.28	ND	0.798034	0.1973	ND	ND
139	W139H	Trp139His		0.15	85	0	-12.6	-1.03	96	-1.77	ND	0.504635	0.2219	ND	ND
139	W139Q	Trp139Gln		0.15	85	0	-17.2	-1.26	85	-2.03	ND	0.628025	0.1937	ND	ND
139	W139R	Trp139Arg		0.15	85	0	-51.5	-2.98	124	-1.1	0.15	0.601811	0.1629	0.17655	0.46204
139	W139I	Trp139Ile		0.15	85	0	13	0.26	111	-1.41	ND	0.582197	0.2196	ND	ND
139	W139M	Trp139Met		0.15	85	0	14.2	0.32	105	-1.55	ND	0.531341	0.2891	ND	ND
139	W139T	Trp139Thr		0.15	85	0	5	-0.15	61	-2.6	ND	0.643347	0.142	ND	ND
139	W139N	Trp139Asn		0.15	85	0	-20.1	-1.4	56	-2.72	ND	0.631852	0.2822	ND	ND
139	W139K	Trp139Lys		0.15	85	0	-36.8	-2.24	119	-1.22	ND	0.678665	0.2232	ND	ND
139	W139V	Trp139Val		0.15	85	0	10.9	0.15	84	-2.05	ND	0.587411	0.1755	ND	ND
139	W139A	Trp139Ala		0.15	85	0	6.7	-0.06	31	-3.32	ND	0.629214	0.1489	ND	ND
139	W139D	Trp139Asp		0.15	85	0	-38.5	-2.32	54	-2.77	ND	0.703775	0.2327	ND	ND
139	W139E	Trp139Glu		0.15	85	0	-34.3	-2.11	83	-2.08	ND	0.675068	0.2062	ND	ND
139	W139G	Trp139Gly		0.15	85	0	4.2	-0.19	3	-3.99	0.14	0.744916	0.0791	0.15069	0.47412
140	H140F	His140Phe		0.72	72	0	15.5	1.41	132	0.86	ND	0.214522	0.1618	ND	ND
140	H140L	His140Leu		0.72	72	0	11.7	1.22	111	0.36	0.08	0.203009	0.0692	0.01874	0.51157
140	H140S	His140Ser		0.72	72	0	2.5	0.76	32	-1.53	ND	0.268739	0.0948	ND	ND
140	H140Y	His140Tyr		0.72	72	0	-2.9	0.49	136	0.96	0.05	0.215769	0.073	0.09045	0.48933
140	H140C	His140Cys		0.72	72	0	8.4	1.05	55	-0.98	ND	0.311804	0.115	ND	ND
140	H140W	His140Trp		0.72	72	0	7.9	1.03	170	1.77	ND	0.185061	0.1799	ND	ND
140	H140P	His140Pro		0.72	72	0	-0.8	0.59	32.5	-1.52	0.11	0.405484	0.0632	0.03475	0.56004
140	H140Q	His140Gln	1.02e-05	0.72	72	0	-17.2	-0.23	85	-0.26	0.07	0.251064	0.0874	0.02931	0.48032
140	H140R	His140Arg		0.72	72	0	-51.5	-1.95	124	0.67	0.06	0.230586	0.0672	0.02166	0.49077
140	H140I	His140Ile		0.72	72	0	13	1.28	111	0.36	ND	0.216119	0.1438	ND	ND
140	H140M	His140Met		0.72	72	0	14.2	1.34	105	0.21	ND	0.22303	0.2464	ND	ND
140	H140T	His140Thr		0.72	72	0	5	0.88	61	-0.84	ND	0.248351	0.1234	ND	ND
140	H140N	His140Asn		0.72	72	0	-20.1	-0.38	56	-0.96	0.07	0.265411	0.0759	0.14282	0.41651
140	H140K	His140Lys		0.72	72	0	-36.8	-1.21	119	0.55	ND	0.239625	0.1223	ND	ND
140	H140V	His140Val		0.72	72	0	10.9	1.18	84	-0.29	ND	0.224863	0.1199	ND	ND
140	H140A	His140Ala		0.72	72	0	6.7	0.97	31	-1.55	ND	0.252101	0.1139	ND	ND
140	H140D	His140Asp		0.72	72	0	-38.5	-1.3	54	-1	0.08	0.260219	0.0918	0.1551	0.50277
140	H140E	His140Glu		0.72	72	0	-34.3	-1.09	83	-0.31	ND	0.236577	0.1243	ND	ND
140	H140G	His140Gly		0.72	72	0	4.2	0.84	3	-2.22	ND	0.323843	0.1232	ND	ND
141	P141F	Pro141Phe		0.87	52	0	15.5	0.82	132	2.38	ND	0.215736	0.1718	ND	ND
141	P141L	Pro141Leu		0.87	52	0	11.7	0.63	111	1.88	0.03	0.203654	0.0627	0.05595	0.45843
141	P141S	Pro141Ser		0.87	52	0	2.5	0.17	32	-0.01	0.03	0.237971	0.0759	0.0904	0.40591
141	P141Y	Pro141Tyr		0.87	52	0	-2.9	-0.11	136	2.47	ND	0.215146	0.1781	ND	ND
141	P141C	Pro141Cys		0.87	52	0	8.4	0.46	55	0.54	ND	0.29208	0.2439	ND	ND
141	P141W	Pro141Trp		0.87	52	0	7.9	0.44	170	3.28	ND	0.189442	0.1771	ND	ND
141	P141H	Pro141His		0.87	52	0	-12.6	-0.59	96	1.52	ND	0.207606	0.0912	ND	ND
141	P141Q	Pro141Gln		0.87	52	0	-17.2	-0.82	85	1.25	0.27	0.237255	0.0915	0.04805	0.46168
141	P141R	Pro141Arg	0	0.87	52	0	-51.5	-2.54	124	2.19	0.04	0.21285	0.0741	0.03937	0.48745
141	P141I	Pro141Ile		0.87	52	0	13	0.69	111	1.88	ND	0.213854	0.1356	ND	ND
141	P141M	Pro141Met		0.87	52	0	14.2	0.75	105	1.73	ND	0.226225	0.1579	ND	ND
141	P141T	Pro141Thr		0.87	52	0	5	0.29	61	0.68	0.11	0.238195	0.0735	0.09104	0.4159
141	P141N	Pro141Asn		0.87	52	0	-20.1	-0.97	56	0.56	ND	0.23578	0.1649	ND	ND
141	P141K	Pro141Lys		0.87	52	0	-36.8	-1.8	119	2.07	ND	0.214655	0.121	ND	ND
141	P141V	Pro141Val		0.87	52	0	10.9	0.59	84	1.23	ND	0.223569	0.1082	ND	ND
141	P141A	Pro141Ala		0.87	52	0	6.7	0.38	31	-0.04	0.05	0.24127	0.0672	0.08107	0.41354
141	P141D	Pro141Asp		0.87	52	0	-38.5	-1.89	54	0.51	ND	0.222708	0.1715	ND	ND
141	P141E	Pro141Glu		0.87	52	0	-34.3	-1.68	83	1.21	ND	0.211862	0.1216	ND	ND
141	P141G	Pro141Gly		0.87	52	0	4.2	0.25	3	-0.7	ND	0.277115	0.1318	ND	ND
142	G142F	Gly142Phe		0.64	75	1	15.5	0.57	132	3.08	ND	0.300921	0.2521	ND	ND
142	G142L	Gly142Leu		0.64	75	1	11.7	0.38	111	2.58	ND	0.295004	0.1972	ND	ND
142	G142S	Gly142Ser	8.99e-07	0.64	75	1	2.5	-0.09	32	0.69	0.26	0.362211	0.0824	0.18632	0.42413
142	G142Y	Gly142Tyr		0.64	75	1	-2.9	-0.36	136	3.18	ND	0.304257	0.1894	ND	ND
142	G142C	Gly142Cys		0.64	75	1	8.4	0.21	55	1.24	0.76	0.38249	0.1583	0.39386	0.83541
142	G142W	Gly142Trp		0.64	75	1	7.9	0.19	170	3.99	ND	0.29294	0.1781	ND	ND
142	G142P	Gly142Pro		0.64	75	1	-0.8	-0.25	32.5	0.7	ND	0.79046	0.3156	ND	ND
142	G142H	Gly142His		0.64	75	1	-12.6	-0.84	96	2.22	ND	0.289567	0.1617	ND	ND
142	G142Q	Gly142Gln		0.64	75	1	-17.2	-1.07	85	1.96	ND	0.335267	0.1414	ND	ND
142	G142R	Gly142Arg		0.64	75	1	-51.5	-2.79	124	2.89	0.26	0.295109	0.108	0.27526	0.59957
142	G142I	Gly142Ile		0.64	75	1	13	0.44	111	2.58	ND	0.47018	0.1433	ND	ND
142	G142M	Gly142Met		0.64	75	1	14.2	0.5	105	2.44	ND	0.304023	0.277	ND	ND
142	G142T	Gly142Thr		0.64	75	1	5	0.04	61	1.39	ND	0.43391	0.1053	ND	ND
142	G142N	Gly142Asn		0.64	75	1	-20.1	-1.22	56	1.27	ND	0.282159	0.1685	ND	ND
142	G142K	Gly142Lys		0.64	75	1	-36.8	-2.05	119	2.77	ND	0.310425	0.1758	ND	ND
142	G142V	Gly142Val		0.64	75	1	10.9	0.34	84	1.93	0.77	0.44519	0.0974	0.16631	0.61117
142	G142A	Gly142Ala		0.64	75	1	6.7	0.13	31	0.67	0.12	0.356232	0.0808	0.09986	0.47966
142	G142D	Gly142Asp		0.64	75	1	-38.5	-2.14	54	1.22	0.21	0.326696	0.091	0.11937	0.47298
142	G142E	Gly142Glu		0.64	75	1	-34.3	-1.93	83	1.91	ND	0.355101	0.1011	ND	ND
143	S143F	Ser143Phe	0	0.11	82	0	15.5	0.65	132	2.39	0.78	0.216869	0.1604	0.46622	0.88097
143	S143L	Ser143Leu		0.11	82	0	11.7	0.46	111	1.89	ND	0.231864	0.0948	ND	ND
143	S143Y	Ser143Tyr		0.11	82	0	-2.9	-0.27	136	2.48	0.83	0.225491	0.1587	0.45935	0.87935
143	S143C	Ser143Cys	8.99e-07	0.11	82	0	8.4	0.3	55	0.55	0.75	0.266746	0.1457	0.45196	0.89926
143	S143W	Ser143Trp		0.11	82	0	7.9	0.27	170	3.3	ND	0.207306	0.1769	ND	ND
143	S143P	Ser143Pro		0.11	82	0	-0.8	-0.17	32.5	0.01	0.36	0.628362	0.1246	0.17132	0.53171
143	S143H	Ser143His		0.11	82	0	-12.6	-0.76	96	1.53	ND	0.241225	0.2847	ND	ND
143	S143Q	Ser143Gln		0.11	82	0	-17.2	-0.99	85	1.27	ND	0.258045	0.3804	ND	ND
143	S143R	Ser143Arg		0.11	82	0	-51.5	-2.71	124	2.2	ND	0.241875	0.3723	ND	ND
143	S143I	Ser143Ile		0.11	82	0	13	0.53	111	1.89	ND	0.259487	0.1711	ND	ND
143	S143M	Ser143Met		0.11	82	0	14.2	0.59	105	1.74	ND	0.251673	0.2031	ND	ND
143	S143T	Ser143Thr		0.11	82	0	5	0.13	61	0.69	0.38	0.252347	0.0826	0.21327	0.53738
143	S143N	Ser143Asn		0.11	82	0	-20.1	-1.13	56	0.57	ND	0.250439	0.1835	ND	ND
143	S143K	Ser143Lys		0.11	82	0	-36.8	-1.97	119	2.08	ND	0.286152	0.4809	ND	ND
143	S143V	Ser143Val		0.11	82	0	10.9	0.42	84	1.24	ND	0.244961	0.1721	ND	ND
143	S143A	Ser143Ala		0.11	82	0	6.7	0.21	31	-0.02	0.48	0.234521	0.088	0.22237	0.55456
143	S143D	Ser143Asp		0.11	82	0	-38.5	-2.05	54	0.53	ND	0.299599	0.2721	ND	ND
143	S143E	Ser143Glu		0.11	82	0	-34.3	-1.84	83	1.22	ND	0.294811	0.3301	ND	ND
143	S143G	Ser143Gly		0.11	82	0	4.2	0.09	3	-0.69	ND	0.319509	0.1119	ND	ND
144	G144F	Gly144Phe		0.03	97	0	15.5	0.57	132	3.08	ND	0.855526	0.485	ND	ND
144	G144L	Gly144Leu		0.03	97	0	11.7	0.38	111	2.58	ND	0.828724	0.2856	ND	ND
144	G144S	Gly144Ser		0.03	97	0	2.5	-0.09	32	0.69	ND	0.532466	0.0913	ND	ND
144	G144Y	Gly144Tyr		0.03	97	0	-2.9	-0.36	136	3.18	ND	0.871865	0.3589	ND	ND
144	G144C	Gly144Cys		0.03	97	0	8.4	0.21	55	1.24	ND	0.627991	0.2378	ND	ND
144	G144W	Gly144Trp		0.03	97	0	7.9	0.19	170	3.99	0.81	0.884582	0.2433	0.57294	0.80289
144	G144P	Gly144Pro		0.03	97	0	-0.8	-0.25	32.5	0.7	ND	0.872689	0.3247	ND	ND
144	G144H	Gly144His		0.03	97	0	-12.6	-0.84	96	2.22	ND	0.840287	0.3277	ND	ND
144	G144Q	Gly144Gln		0.03	97	0	-17.2	-1.07	85	1.96	ND	0.841486	0.2351	ND	ND
144	G144R	Gly144Arg	8.99e-07	0.03	97	0	-51.5	-2.79	124	2.89	0.77	0.882066	0.1606	0.52643	0.62671
144	G144I	Gly144Ile		0.03	97	0	13	0.44	111	2.58	ND	0.851742	0.225	ND	ND
144	G144M	Gly144Met		0.03	97	0	14.2	0.5	105	2.44	ND	0.817162	0.3728	ND	ND
144	G144T	Gly144Thr		0.03	97	0	5	0.04	61	1.39	ND	0.730935	0.1284	ND	ND
144	G144N	Gly144Asn		0.03	97	0	-20.1	-1.22	56	1.27	ND	0.758601	0.316	ND	ND
144	G144K	Gly144Lys		0.03	97	0	-36.8	-2.05	119	2.77	ND	0.897356	0.2723	ND	ND
144	G144V	Gly144Val		0.03	97	0	10.9	0.34	84	1.93	0.75	0.79767	0.1397	0.22403	0.53506
144	G144A	Gly144Ala		0.03	97	0	6.7	0.13	31	0.67	0.06	0.404515	0.0861	0.07391	0.42414
144	G144D	Gly144Asp		0.03	97	0	-38.5	-2.14	54	1.22	ND	0.801188	0.1822	ND	ND
144	G144E	Gly144Glu	3.6e-06	0.03	97	0	-34.3	-1.93	83	1.91	0.28	0.868772	0.15	0.22693	0.51615
145	E145F	Glu145Phe		0.18	90	1	15.5	2.49	132	1.17	ND	0.153212	0.6512	ND	ND
145	E145L	Glu145Leu		0.18	90	1	11.7	2.3	111	0.67	ND	0.137474	0.3127	ND	ND
145	E145S	Glu145Ser		0.18	90	1	2.5	1.84	32	-1.22	ND	0.324395	0.2524	ND	ND
145	E145Y	Glu145Tyr		0.18	90	1	-2.9	1.57	136	1.27	ND	0.178202	0.5265	ND	ND
145	E145C	Glu145Cys		0.18	90	1	8.4	2.14	55	-0.67	ND	0.252303	0.8341	ND	ND
145	E145W	Glu145Trp		0.18	90	1	7.9	2.11	170	2.08	ND	0.152859	0.7183	ND	ND
145	E145P	Glu145Pro		0.18	90	1	-0.8	1.68	32.5	-1.21	ND	0.733226	0.3651	ND	ND
145	E145H	Glu145His		0.18	90	1	-12.6	1.09	96	0.31	ND	0.205113	0.4389	ND	ND
145	E145Q	Glu145Gln		0.18	90	1	-17.2	0.86	85	0.05	0.43	0.202429	0.1245	0.17006	0.66459
145	E145R	Glu145Arg		0.18	90	1	-51.5	-0.86	124	0.98	ND	0.237816	0.1507	ND	ND
145	E145I	Glu145Ile		0.18	90	1	13	2.37	111	0.67	ND	0.171889	0.3155	ND	ND
145	E145M	Glu145Met		0.18	90	1	14.2	2.43	105	0.53	ND	0.158772	0.3483	ND	ND
145	E145T	Glu145Thr		0.18	90	1	5	1.97	61	-0.53	ND	0.249146	0.2272	ND	ND
145	E145N	Glu145Asn		0.18	90	1	-20.1	0.71	56	-0.64	ND	0.237103	0.3895	ND	ND
145	E145K	Glu145Lys	8.99e-07	0.18	90	1	-36.8	-0.13	119	0.86	0.09	0.304462	0.0923	0.15994	0.81171
145	E145V	Glu145Val		0.18	90	1	10.9	2.26	84	0.02	0.58	0.176101	0.1827	0.31708	0.8097
145	E145A	Glu145Ala		0.18	90	1	6.7	2.05	31	-1.24	0.65	0.227517	0.1391	0.23342	0.80266
145	E145D	Glu145Asp		0.18	90	1	-38.5	-0.21	54	-0.69	0.61	0.306898	0.2491	0.15813	0.69549
145	E145G	Glu145Gly		0.18	90	1	4.2	1.93	3	-1.91	0.73	0.404309	0.1476	0.36886	0.87081
146	E146F	Glu146Phe		0.23	95	0	15.5	2.49	132	1.17	ND	0.224071	0.7069	ND	ND
146	E146L	Glu146Leu		0.23	95	0	11.7	2.3	111	0.67	ND	0.198906	0.356	ND	ND
146	E146S	Glu146Ser		0.23	95	0	2.5	1.84	32	-1.22	ND	0.329013	0.2448	ND	ND
146	E146Y	Glu146Tyr		0.23	95	0	-2.9	1.57	136	1.27	ND	0.236173	0.519	ND	ND
146	E146C	Glu146Cys		0.23	95	0	8.4	2.14	55	-0.67	ND	0.32895	0.8397	ND	ND
146	E146W	Glu146Trp		0.23	95	0	7.9	2.11	170	2.08	ND	0.188817	0.753	ND	ND
146	E146P	Glu146Pro		0.23	95	0	-0.8	1.68	32.5	-1.21	ND	0.90518	0.7097	ND	ND
146	E146H	Glu146His		0.23	95	0	-12.6	1.09	96	0.31	ND	0.25723	0.4562	ND	ND
146	E146Q	Glu146Gln		0.23	95	0	-17.2	0.86	85	0.05	0.6	0.266567	0.1199	0.5386	0.4602
146	E146R	Glu146Arg		0.23	95	0	-51.5	-0.86	124	0.98	ND	0.256364	0.1685	ND	ND
146	E146I	Glu146Ile		0.23	95	0	13	2.37	111	0.67	ND	0.213216	0.3767	ND	ND
146	E146M	Glu146Met		0.23	95	0	14.2	2.43	105	0.53	ND	0.22999	0.3895	ND	ND
146	E146T	Glu146Thr		0.23	95	0	5	1.97	61	-0.53	ND	0.291597	0.2552	ND	ND
146	E146N	Glu146Asn		0.23	95	0	-20.1	0.71	56	-0.64	ND	0.297873	0.322	ND	ND
146	E146K	Glu146Lys	3.3e-05	0.23	95	0	-36.8	-0.13	119	0.86	0.76	0.285552	0.1101	0.50915	0.4109
146	E146V	Glu146Val		0.23	95	0	10.9	2.26	84	0.02	0.8	0.22683	0.1987	0.63365	0.78549
146	E146A	Glu146Ala		0.23	95	0	6.7	2.05	31	-1.24	0.7	0.264156	0.1363	0.58615	0.62337
146	E146D	Glu146Asp		0.23	95	0	-38.5	-0.21	54	-0.69	0.13	0.304186	0.1925	0.41247	0.58839
146	E146G	Glu146Gly	8.47e-06	0.23	95	0	4.2	1.93	3	-1.91	0.25	0.380752	0.0937	0.50476	0.78683
147	K147F	Lys147Phe		0.19	95	2	15.5	2.62	132	0.31	ND	0.147868	0.8294	ND	ND
147	K147L	Lys147Leu		0.19	95	2	11.7	2.43	111	-0.19	ND	0.139299	0.341	ND	ND
147	K147S	Lys147Ser		0.19	95	2	2.5	1.97	32	-2.08	ND	0.311206	0.5917	ND	ND
147	K147Y	Lys147Tyr		0.19	95	2	-2.9	1.7	136	0.41	ND	0.16351	0.68	ND	ND
147	K147C	Lys147Cys		0.19	95	2	8.4	2.26	55	-1.53	ND	0.284191	0.8858	ND	ND
147	K147W	Lys147Trp		0.19	95	2	7.9	2.24	170	1.22	ND	0.141474	0.8309	ND	ND
147	K147P	Lys147Pro		0.19	95	2	-0.8	1.8	32.5	-2.07	ND	0.54386	0.8517	ND	ND
147	K147H	Lys147His		0.19	95	2	-12.6	1.21	96	-0.55	ND	0.203768	0.5238	ND	ND
147	K147Q	Lys147Gln		0.19	95	2	-17.2	0.98	85	-0.81	0.76	0.230448	0.2217	0.5968	0.83004
147	K147R	Lys147Arg		0.19	95	2	-51.5	-0.74	124	0.12	0.67	0.201876	0.131	0.6735	0.87856
147	K147I	Lys147Ile		0.19	95	2	13	2.49	111	-0.19	0.94	0.169151	0.3899	0.77247	0.89399
147	K147M	Lys147Met		0.19	95	2	14.2	2.56	105	-0.33	ND	0.172533	0.2013	ND	ND
147	K147T	Lys147Thr		0.19	95	2	5	2.09	61	-1.39	0.78	0.252569	0.2558	0.70148	0.88978
147	K147N	Lys147Asn		0.19	95	2	-20.1	0.84	56	-1.5	0.77	0.259777	0.507	0.53689	0.85361
147	K147V	Lys147Val		0.19	95	2	10.9	2.39	84	-0.84	ND	0.189271	0.4002	ND	ND
147	K147A	Lys147Ala		0.19	95	2	6.7	2.18	31	-2.1	ND	0.243853	0.4347	ND	ND
147	K147D	Lys147Asp		0.19	95	2	-38.5	-0.09	54	-1.55	ND	0.375605	0.6917	ND	ND
147	K147E	Lys147Glu		0.19	95	2	-34.3	0.13	83	-0.86	0.81	0.295064	0.2259	0.64907	0.8386
147	K147G	Lys147Gly		0.19	95	2	4.2	2.05	3	-2.77	ND	0.419426	0.6235	ND	ND
148	A148F	Ala148Phe		0.01	95	2	15.5	0.44	132	2.41	ND	0.387312	0.6691	ND	ND
148	A148L	Ala148Leu		0.01	95	2	11.7	0.25	111	1.91	ND	0.331114	0.3525	ND	ND
148	A148S	Ala148Ser		0.01	95	2	2.5	-0.21	32	0.02	0.68	0.456657	0.1678	0.56649	0.78129
148	A148Y	Ala148Tyr		0.01	95	2	-2.9	-0.48	136	2.51	ND	0.457796	0.7929	ND	ND
148	A148C	Ala148Cys		0.01	95	2	8.4	0.09	55	0.57	ND	0.406464	0.788	ND	ND
148	A148W	Ala148Trp		0.01	95	2	7.9	0.06	170	3.32	ND	0.440819	0.9291	ND	ND
148	A148P	Ala148Pro		0.01	95	2	-0.8	-0.38	32.5	0.04	0.83	0.942973	0.5472	0.6384	0.89094
148	A148H	Ala148His		0.01	95	2	-12.6	-0.97	96	1.55	ND	0.493898	0.8658	ND	ND
148	A148Q	Ala148Gln		0.01	95	2	-17.2	-1.2	85	1.29	ND	0.448671	0.7686	ND	ND
148	A148R	Ala148Arg		0.01	95	2	-51.5	-2.92	124	2.22	ND	0.544883	0.7673	ND	ND
148	A148I	Ala148Ile		0.01	95	2	13	0.32	111	1.91	ND	0.383545	0.4194	ND	ND
148	A148M	Ala148Met		0.01	95	2	14.2	0.38	105	1.77	ND	0.364192	0.4288	ND	ND
148	A148T	Ala148Thr	0	0.01	95	2	5	-0.09	61	0.72	0.2	0.407585	0.151	0.48878	0.80962
148	A148N	Ala148Asn		0.01	95	2	-20.1	-1.34	56	0.6	ND	0.457657	0.6225	ND	ND
148	A148K	Ala148Lys		0.01	95	2	-36.8	-2.18	119	2.1	ND	0.626686	0.8659	ND	ND
148	A148V	Ala148Val		0.01	95	2	10.9	0.21	84	1.27	0.71	0.336964	0.1808	0.58534	0.79248
148	A148D	Ala148Asp	0	0.01	95	2	-38.5	-2.26	54	0.55	0.87	0.624246	0.629	0.65486	0.92041
148	A148E	Ala148Glu		0.01	95	2	-34.3	-2.05	83	1.24	ND	0.574122	0.652	ND	ND
148	A148G	Ala148Gly		0.01	95	2	4.2	-0.13	3	-0.67	0.71	0.527085	0.1956	0.62332	0.89975
149	F149L	Phe149Leu	0	0.2	95	0	11.7	-0.19	111	-0.5	0.12	0.352314	0.5912	0.21607	0.43242
149	F149S	Phe149Ser	4.5e-06	0.2	95	0	2.5	-0.65	32	-2.39	0.65	0.508242	0.1851	0.61934	0.42213
149	F149Y	Phe149Tyr		0.2	95	0	-2.9	-0.92	136	0.1	0.57	0.280081	0.1351	0.58407	0.44117
149	F149C	Phe149Cys		0.2	95	0	8.4	-0.36	55	-1.84	0.74	0.488372	0.2515	0.64489	0.65925
149	F149W	Phe149Trp		0.2	95	0	7.9	-0.38	170	0.91	ND	0.240013	0.3136	ND	ND
149	F149P	Phe149Pro		0.2	95	0	-0.8	-0.82	32.5	-2.38	ND	0.907297	0.9045	ND	ND
149	F149H	Phe149His		0.2	95	0	-12.6	-1.41	96	-0.86	ND	0.382398	0.3794	ND	ND
149	F149Q	Phe149Gln		0.2	95	0	-17.2	-1.64	85	-1.12	ND	0.454415	0.45	ND	ND
149	F149R	Phe149Arg		0.2	95	0	-51.5	-3.36	124	-0.19	ND	0.391175	0.3105	ND	ND
149	F149I	Phe149Ile		0.2	95	0	13	-0.13	111	-0.5	0.1	0.372344	0.1197	0.26808	0.46701
149	F149M	Phe149Met		0.2	95	0	14.2	-0.07	105	-0.64	ND	0.375432	0.3849	ND	ND
149	F149T	Phe149Thr		0.2	95	0	5	-0.53	61	-1.7	ND	0.472577	0.3321	ND	ND
149	F149N	Phe149Asn		0.2	95	0	-20.1	-1.78	56	-1.82	ND	0.453086	0.4171	ND	ND
149	F149K	Phe149Lys		0.2	95	0	-36.8	-2.62	119	-0.31	ND	0.450362	0.5087	ND	ND
149	F149V	Phe149Val		0.2	95	0	10.9	-0.23	84	-1.15	0.07	0.374402	0.133	0.29014	0.42944
149	F149A	Phe149Ala		0.2	95	0	6.7	-0.44	31	-2.41	ND	0.445218	0.2748	ND	ND
149	F149D	Phe149Asp		0.2	95	0	-38.5	-2.71	54	-1.86	ND	0.571171	0.5829	ND	ND
149	F149E	Phe149Glu		0.2	95	0	-34.3	-2.49	83	-1.17	ND	0.512187	0.614	ND	ND
149	F149G	Phe149Gly		0.2	95	0	4.2	-0.57	3	-3.08	ND	0.59801	0.4856	ND	ND
150	Q150F	Gln150Phe		0.42	85	0	15.5	1.64	132	1.12	ND	0.194381	0.4024	ND	ND
150	Q150L	Gln150Leu		0.42	85	0	11.7	1.45	111	0.62	0.3	0.158688	0.0754	0.25809	0.47724
150	Q150S	Gln150Ser		0.42	85	0	2.5	0.99	32	-1.27	ND	0.271401	0.1517	ND	ND
150	Q150Y	Gln150Tyr		0.42	85	0	-2.9	0.72	136	1.22	ND	0.201324	0.2355	ND	ND
150	Q150C	Gln150Cys		0.42	85	0	8.4	1.28	55	-0.72	ND	0.278888	0.3566	ND	ND
150	Q150W	Gln150Trp		0.42	85	0	7.9	1.26	170	2.03	ND	0.161069	0.1875	ND	ND
150	Q150P	Gln150Pro		0.42	85	0	-0.8	0.82	32.5	-1.25	0.53	0.800745	0.208	0.36418	0.77341
150	Q150H	Gln150His	3.39e-06	0.42	85	0	-12.6	0.23	96	0.26	0.03	0.212828	0.1149	0.15434	0.57095
150	Q150R	Gln150Arg		0.42	85	0	-51.5	-1.72	124	0.93	0.04	0.188569	0.0643	0.1551	0.44497
150	Q150I	Gln150Ile		0.42	85	0	13	1.51	111	0.62	ND	0.184621	0.2156	ND	ND
150	Q150M	Gln150Met		0.42	85	0	14.2	1.57	105	0.48	ND	0.190708	0.2675	ND	ND
150	Q150T	Gln150Thr		0.42	85	0	5	1.11	61	-0.57	ND	0.234361	0.1399	ND	ND
150	Q150N	Gln150Asn		0.42	85	0	-20.1	-0.15	56	-0.69	ND	0.23842	0.2146	ND	ND
150	Q150K	Gln150Lys		0.42	85	0	-36.8	-0.98	119	0.81	0.19	0.216958	0.0968	0.24225	0.4842
150	Q150V	Gln150Val		0.42	85	0	10.9	1.41	84	-0.02	ND	0.198132	0.1708	ND	ND
150	Q150A	Gln150Ala		0.42	85	0	6.7	1.2	31	-1.29	ND	0.216959	0.1344	ND	ND
150	Q150D	Gln150Asp		0.42	85	0	-38.5	-1.07	54	-0.74	ND	0.257278	0.2346	ND	ND
150	Q150E	Gln150Glu		0.42	85	0	-34.3	-0.86	83	-0.05	0.04	0.227057	0.0795	0.30716	0.51779
150	Q150G	Gln150Gly		0.42	85	0	4.2	1.07	3	-1.96	ND	0.303466	0.1452	ND	ND
151	F151L	Phe151Leu	1.8e-06	0	100	0	11.7	-0.19	111	-0.5	0.81	0.436791	0.8923	0.53295	0.81872
151	F151S	Phe151Ser	1.27e-05	0	100	0	2.5	-0.65	32	-2.39	0.95	0.762721	0.7671	0.66532	0.9044
151	F151Y	Phe151Tyr		0	100	0	-2.9	-0.92	136	0.1	0.8	0.279195	0.1368	0.57647	0.47079
151	F151C	Phe151Cys		0	100	0	8.4	-0.36	55	-1.84	0.88	0.702404	0.63	0.6716	0.92413
151	F151W	Phe151Trp		0	100	0	7.9	-0.38	170	0.91	ND	0.309585	0.5273	ND	ND
151	F151P	Phe151Pro		0	100	0	-0.8	-0.82	32.5	-2.38	ND	0.941816	0.9911	ND	ND
151	F151H	Phe151His		0	100	0	-12.6	-1.41	96	-0.86	ND	0.47843	0.7788	ND	ND
151	F151Q	Phe151Gln		0	100	0	-17.2	-1.64	85	-1.12	ND	0.656983	0.9096	ND	ND
151	F151R	Phe151Arg		0	100	0	-51.5	-3.36	124	-0.19	ND	0.678618	0.8665	ND	ND
151	F151I	Phe151Ile		0	100	0	13	-0.13	111	-0.5	0.87	0.558985	0.3303	0.65092	0.84463
151	F151M	Phe151Met		0	100	0	14.2	-0.07	105	-0.64	ND	0.464103	0.686	ND	ND
151	F151T	Phe151Thr		0	100	0	5	-0.53	61	-1.7	ND	0.69386	0.8423	ND	ND
151	F151N	Phe151Asn		0	100	0	-20.1	-1.78	56	-1.82	ND	0.653948	0.836	ND	ND
151	F151K	Phe151Lys		0	100	0	-36.8	-2.62	119	-0.31	ND	0.765292	0.9337	ND	ND
151	F151V	Phe151Val		0	100	0	10.9	-0.23	84	-1.15	0.85	0.570746	0.3834	0.62525	0.84937
151	F151A	Phe151Ala		0	100	0	6.7	-0.44	31	-2.41	ND	0.694447	0.8076	ND	ND
151	F151D	Phe151Asp		0	100	0	-38.5	-2.71	54	-1.86	ND	0.774252	0.9247	ND	ND
151	F151E	Phe151Glu		0	100	0	-34.3	-2.49	83	-1.17	ND	0.74272	0.9391	ND	ND
151	F151G	Phe151Gly		0	100	0	4.2	-0.57	3	-3.08	ND	0.81887	0.882	ND	ND
152	Y152F	Tyr152Phe		0.01	95	3	15.5	0.92	132	-0.1	0.72	0.221697	0.1508	0.60807	0.82256
152	Y152L	Tyr152Leu		0.01	95	3	11.7	0.73	111	-0.6	ND	0.43265	0.7162	ND	ND
152	Y152S	Tyr152Ser	0	0.01	95	3	2.5	0.27	32	-2.48	0.87	0.729101	0.6012	0.71628	0.92685
152	Y152C	Tyr152Cys	8.99e-07	0.01	95	3	8.4	0.57	55	-1.93	0.83	0.672992	0.372	0.74053	0.92831
152	Y152W	Tyr152Trp		0.01	95	3	7.9	0.54	170	0.81	ND	0.275936	0.3699	ND	ND
152	Y152P	Tyr152Pro		0.01	95	3	-0.8	0.11	32.5	-2.47	ND	0.934519	0.9521	ND	ND
152	Y152H	Tyr152His		0.01	95	3	-12.6	-0.49	96	-0.96	0.84	0.459278	0.3556	0.67628	0.90243
152	Y152Q	Tyr152Gln		0.01	95	3	-17.2	-0.72	85	-1.22	ND	0.649105	0.8269	ND	ND
152	Y152R	Tyr152Arg		0.01	95	3	-51.5	-2.43	124	-0.29	ND	0.648476	0.7119	ND	ND
152	Y152I	Tyr152Ile		0.01	95	3	13	0.8	111	-0.6	ND	0.513281	0.8614	ND	ND
152	Y152M	Tyr152Met		0.01	95	3	14.2	0.86	105	-0.74	ND	0.469403	0.9051	ND	ND
152	Y152T	Tyr152Thr		0.01	95	3	5	0.4	61	-1.79	ND	0.661287	0.8964	ND	ND
152	Y152N	Tyr152Asn		0.01	95	3	-20.1	-0.86	56	-1.91	0.92	0.6616	0.6709	0.69188	0.9229
152	Y152K	Tyr152Lys		0.01	95	3	-36.8	-1.7	119	-0.41	ND	0.729254	0.9182	ND	ND
152	Y152V	Tyr152Val		0.01	95	3	10.9	0.69	84	-1.24	ND	0.563804	0.7902	ND	ND
152	Y152A	Tyr152Ala		0.01	95	3	6.7	0.48	31	-2.51	ND	0.640817	0.8804	ND	ND
152	Y152D	Tyr152Asp	8.99e-07	0.01	95	3	-38.5	-1.78	54	-1.96	0.95	0.763835	0.8569	0.71374	0.92827
152	Y152E	Tyr152Glu		0.01	95	3	-34.3	-1.57	83	-1.27	ND	0.730165	0.9445	ND	ND
152	Y152G	Tyr152Gly		0.01	95	3	4.2	0.36	3	-3.18	ND	0.791602	0.7805	ND	ND
153	N153F	Asn153Phe		0.4	70	0	15.5	1.78	132	1.82	ND	0.17758	0.2911	ND	ND
153	N153L	Asn153Leu		0.4	70	0	11.7	1.59	111	1.31	ND	0.158693	0.1241	ND	ND
153	N153S	Asn153Ser		0.4	70	0	2.5	1.13	32	-0.57	0.01	0.297386	0.0571	0.00376	0.47918
153	N153Y	Asn153Tyr		0.4	70	0	-2.9	0.86	136	1.91	0.67	0.190974	0.0912	0.49866	0.80247
153	N153C	Asn153Cys		0.4	70	0	8.4	1.43	55	-0.02	ND	0.286418	0.1707	ND	ND
153	N153W	Asn153Trp		0.4	70	0	7.9	1.4	170	2.72	ND	0.155774	0.3947	ND	ND
153	N153P	Asn153Pro		0.4	70	0	-0.8	0.97	32.5	-0.56	ND	0.762915	0.6008	ND	ND
153	N153H	Asn153His		0.4	70	0	-12.6	0.38	96	0.96	0.07	0.211797	0.0567	0.31911	0.50029
153	N153Q	Asn153Gln		0.4	70	0	-17.2	0.15	85	0.69	ND	0.246801	0.1273	ND	ND
153	N153R	Asn153Arg		0.4	70	0	-51.5	-1.57	124	1.62	ND	0.198105	0.0927	ND	ND
153	N153I	Asn153Ile		0.4	70	0	13	1.66	111	1.31	0.68	0.178546	0.1287	0.02846	0.81654
153	N153M	Asn153Met		0.4	70	0	14.2	1.72	105	1.17	ND	0.202005	0.2178	ND	ND
153	N153T	Asn153Thr	8.99e-07	0.4	70	0	5	1.26	61	0.12	0.1	0.253753	0.0882	0.01207	0.55622
153	N153K	Asn153Lys		0.4	70	0	-36.8	-0.84	119	1.5	0.05	0.233361	0.1091	0.0913	0.40097
153	N153V	Asn153Val		0.4	70	0	10.9	1.55	84	0.67	ND	0.194851	0.1431	ND	ND
153	N153A	Asn153Ala		0.4	70	0	6.7	1.34	31	-0.6	ND	0.24727	0.1085	ND	ND
153	N153D	Asn153Asp		0.4	70	0	-38.5	-0.92	54	-0.05	0.31	0.283164	0.0942	0.28431	0.52385
153	N153E	Asn153Glu		0.4	70	0	-34.3	-0.71	83	0.64	ND	0.258403	0.1679	ND	ND
153	N153G	Asn153Gly		0.4	70	0	4.2	1.22	3	-1.27	ND	0.338272	0.1467	ND	ND
154	S154F	Ser154Phe		0.27	97	2	15.5	0.65	132	2.39	0.57	0.150188	0.2252	0.56694	0.92254
154	S154L	Ser154Leu		0.27	97	2	11.7	0.46	111	1.89	ND	0.13834	0.1193	ND	ND
154	S154Y	Ser154Tyr		0.27	97	2	-2.9	-0.27	136	2.48	0.83	0.160414	0.1884	0.67983	0.923
154	S154C	Ser154Cys		0.27	97	2	8.4	0.3	55	0.55	0.75	0.261777	0.162	0.70554	0.90302
154	S154W	Ser154Trp		0.27	97	2	7.9	0.27	170	3.3	ND	0.133487	0.3231	ND	ND
154	S154P	Ser154Pro		0.27	97	2	-0.8	-0.17	32.5	0.01	0.83	0.773448	0.6805	0.67907	0.92078
154	S154H	Ser154His		0.27	97	2	-12.6	-0.76	96	1.53	ND	0.182821	0.3466	ND	ND
154	S154Q	Ser154Gln		0.27	97	2	-17.2	-0.99	85	1.27	ND	0.218982	0.5266	ND	ND
154	S154R	Ser154Arg		0.27	97	2	-51.5	-2.71	124	2.2	ND	0.176475	0.497	ND	ND
154	S154I	Ser154Ile		0.27	97	2	13	0.53	111	1.89	ND	0.171318	0.2426	ND	ND
154	S154M	Ser154Met		0.27	97	2	14.2	0.59	105	1.74	ND	0.167703	0.2967	ND	ND
154	S154T	Ser154Thr		0.27	97	2	5	0.13	61	0.69	0.73	0.232594	0.1026	0.52591	0.72903
154	S154N	Ser154Asn		0.27	97	2	-20.1	-1.13	56	0.57	ND	0.226679	0.199	ND	ND
154	S154K	Ser154Lys		0.27	97	2	-36.8	-1.97	119	2.08	ND	0.226509	0.6835	ND	ND
154	S154V	Ser154Val		0.27	97	2	10.9	0.42	84	1.24	ND	0.193292	0.2414	ND	ND
154	S154A	Ser154Ala		0.27	97	2	6.7	0.21	31	-0.02	0.51	0.210632	0.0844	0.34034	0.60661
154	S154D	Ser154Asp		0.27	97	2	-38.5	-2.05	54	0.53	ND	0.288316	0.3862	ND	ND
154	S154E	Ser154Glu		0.27	97	2	-34.3	-1.84	83	1.22	ND	0.255144	0.5623	ND	ND
154	S154G	Ser154Gly		0.27	97	2	4.2	0.09	3	-0.69	ND	0.324533	0.1092	ND	ND
155	C155F	Cys155Phe		0.02	100	2	15.5	0.36	132	1.84	0.9	0.150143	0.7881	0.74633	0.90923
155	C155L	Cys155Leu		0.02	100	2	11.7	0.17	111	1.34	ND	0.182118	0.9103	ND	ND
155	C155S	Cys155Ser		0.02	100	2	2.5	-0.3	32	-0.55	0.83	0.379	0.8634	0.71547	0.9297
155	C155Y	Cys155Tyr	1.47e-05	0.02	100	2	-2.9	-0.57	136	1.93	0.94	0.172387	0.8576	0.74647	0.88169
155	C155W	Cys155Trp		0.02	100	2	7.9	-0.03	170	2.75	0.86	0.167145	0.8649	0.52089	0.9297
155	C155P	Cys155Pro		0.02	100	2	-0.8	-0.46	32.5	-0.54	ND	0.733774	0.9827	ND	ND
155	C155H	Cys155His		0.02	100	2	-12.6	-1.05	96	0.98	ND	0.218756	0.931	ND	ND
155	C155Q	Cys155Gln		0.02	100	2	-17.2	-1.28	85	0.72	ND	0.26753	0.9588	ND	ND
155	C155R	Cys155Arg		0.02	100	2	-51.5	-3	124	1.65	0.95	0.276177	0.8229	0.80035	0.9297
155	C155I	Cys155Ile		0.02	100	2	13	0.23	111	1.34	ND	0.234595	0.9654	ND	ND
155	C155M	Cys155Met		0.02	100	2	14.2	0.29	105	1.19	ND	0.212899	0.9657	ND	ND
155	C155T	Cys155Thr		0.02	100	2	5	-0.17	61	0.14	ND	0.320503	0.9666	ND	ND
155	C155N	Cys155Asn		0.02	100	2	-20.1	-1.43	56	0.02	ND	0.300399	0.9655	ND	ND
155	C155K	Cys155Lys		0.02	100	2	-36.8	-2.26	119	1.53	ND	0.369586	0.981	ND	ND
155	C155V	Cys155Val		0.02	100	2	10.9	0.13	84	0.69	ND	0.242782	0.9468	ND	ND
155	C155A	Cys155Ala		0.02	100	2	6.7	-0.09	31	-0.57	ND	0.294026	0.9136	ND	ND
155	C155D	Cys155Asp		0.02	100	2	-38.5	-2.35	54	-0.02	ND	0.377579	0.9774	ND	ND
155	C155E	Cys155Glu		0.02	100	2	-34.3	-2.14	83	0.67	ND	0.349296	0.9798	ND	ND
155	C155G	Cys155Gly	8.99e-07	0.02	100	2	4.2	-0.21	3	-1.24	0.83	0.471258	0.6726	0.78081	0.91077
156	M156F	Met156Phe		0.33	92	1	15.5	0.07	132	0.64	ND	0.264313	0.6011	ND	ND
156	M156L	Met156Leu		0.33	92	1	11.7	-0.13	111	0.14	0.23	0.205099	0.1464	0.47482	0.54617
156	M156S	Met156Ser		0.33	92	1	2.5	-0.59	32	-1.74	ND	0.371194	0.4851	ND	ND
156	M156Y	Met156Tyr		0.33	92	1	-2.9	-0.86	136	0.74	ND	0.287544	0.8281	ND	ND
156	M156C	Met156Cys		0.33	92	1	8.4	-0.29	55	-1.19	ND	0.356051	0.8305	ND	ND
156	M156W	Met156Trp		0.33	92	1	7.9	-0.32	170	1.55	ND	0.24302	0.7348	ND	ND
156	M156P	Met156Pro		0.33	92	1	-0.8	-0.75	32.5	-1.73	ND	0.756311	0.917	ND	ND
156	M156H	Met156His		0.33	92	1	-12.6	-1.34	96	-0.21	ND	0.293962	0.6441	ND	ND
156	M156Q	Met156Gln		0.33	92	1	-17.2	-1.57	85	-0.48	ND	0.296711	0.2367	ND	ND
156	M156R	Met156Arg	0	0.33	92	1	-51.5	-3.29	124	0.45	0.88	0.278775	0.1407	0.6561	0.8419
156	M156I	Met156Ile	8.99e-07	0.33	92	1	13	-0.06	111	0.14	0.66	0.245157	0.425	0.65784	0.80843
156	M156T	Met156Thr		0.33	92	1	5	-0.46	61	-1.05	0.77	0.325497	0.1844	0.58801	0.83696
156	M156N	Met156Asn		0.33	92	1	-20.1	-1.72	56	-1.17	ND	0.310505	0.6027	ND	ND
156	M156K	Met156Lys		0.33	92	1	-36.8	-2.56	119	0.33	0.89	0.322635	0.1651	0.62853	0.83669
156	M156V	Met156Val	7.2e-05	0.33	92	1	10.9	-0.17	84	-0.5	0.21	0.261017	0.0955	0.46455	0.80386
156	M156A	Met156Ala		0.33	92	1	6.7	-0.38	31	-1.77	ND	0.311725	0.4754	ND	ND
156	M156D	Met156Asp		0.33	92	1	-38.5	-2.64	54	-1.22	ND	0.347891	0.8801	ND	ND
156	M156E	Met156Glu		0.33	92	1	-34.3	-2.43	83	-0.53	ND	0.322081	0.4119	ND	ND
156	M156G	Met156Gly		0.33	92	1	4.2	-0.5	3	-2.44	ND	0.413828	0.6635	ND	ND
157	D157F	Asp157Phe		0.41	90	1	15.5	2.71	132	1.86	ND	0.250869	0.7832	ND	ND
157	D157L	Asp157Leu		0.41	90	1	11.7	2.51	111	1.36	ND	0.230282	0.5916	ND	ND
157	D157S	Asp157Ser		0.41	90	1	2.5	2.05	32	-0.53	ND	0.29745	0.1976	ND	ND
157	D157Y	Asp157Tyr		0.41	90	1	-2.9	1.78	136	1.96	0.82	0.259236	0.2721	0.60735	0.91906
157	D157C	Asp157Cys		0.41	90	1	8.4	2.35	55	0.02	ND	0.329142	0.7994	ND	ND
157	D157W	Asp157Trp		0.41	90	1	7.9	2.32	170	2.77	ND	0.231714	0.9153	ND	ND
157	D157P	Asp157Pro		0.41	90	1	-0.8	1.89	32.5	-0.51	ND	0.58638	0.8751	ND	ND
157	D157H	Asp157His		0.41	90	1	-12.6	1.3	96	1	0.81	0.250669	0.3418	0.57659	0.8867
157	D157Q	Asp157Gln		0.41	90	1	-17.2	1.07	85	0.74	ND	0.283736	0.4566	ND	ND
157	D157R	Asp157Arg		0.41	90	1	-51.5	-0.65	124	1.67	ND	0.248915	0.4508	ND	ND
157	D157I	Asp157Ile		0.41	90	1	13	2.58	111	1.36	ND	0.250396	0.6433	ND	ND
157	D157M	Asp157Met		0.41	90	1	14.2	2.64	105	1.22	ND	0.255051	0.7901	ND	ND
157	D157T	Asp157Thr		0.41	90	1	5	2.18	61	0.17	ND	0.279989	0.5275	ND	ND
157	D157N	Asp157Asn	0	0.41	90	1	-20.1	0.92	56	0.05	0.28	0.240334	0.0966	0.31716	0.55753
157	D157K	Asp157Lys		0.41	90	1	-36.8	0.09	119	1.55	ND	0.270781	0.5192	ND	ND
157	D157V	Asp157Val		0.41	90	1	10.9	2.47	84	0.72	0.87	0.258718	0.3616	0.76132	0.91689
157	D157A	Asp157Ala		0.41	90	1	6.7	2.26	31	-0.55	0.82	0.279306	0.248	0.72174	0.8407
157	D157E	Asp157Glu		0.41	90	1	-34.3	0.21	83	0.69	0.73	0.277338	0.395	0.37459	0.81994
157	D157G	Asp157Gly		0.41	90	1	4.2	2.14	3	-1.22	0.82	0.324681	0.25	0.77219	0.89344
158	T158F	Thr158Phe		0.41	92	0	15.5	0.53	132	1.7	ND	0.204631	0.1985	ND	ND
158	T158L	Thr158Leu		0.41	92	0	11.7	0.34	111	1.19	ND	0.192809	0.0871	ND	ND
158	T158S	Thr158Ser		0.41	92	0	2.5	-0.13	32	-0.69	0.68	0.262467	0.1055	0.40247	0.54331
158	T158Y	Thr158Tyr		0.41	92	0	-2.9	-0.4	136	1.79	ND	0.210009	0.2202	ND	ND
158	T158C	Thr158Cys		0.41	92	0	8.4	0.17	55	-0.14	ND	0.300665	0.5357	ND	ND
158	T158W	Thr158Trp		0.41	92	0	7.9	0.15	170	2.6	ND	0.173891	0.4641	ND	ND
158	T158P	Thr158Pro		0.41	92	0	-0.8	-0.29	32.5	-0.68	0.82	0.477654	0.0858	0.48208	0.74516
158	T158H	Thr158His		0.41	92	0	-12.6	-0.88	96	0.84	ND	0.213822	0.1774	ND	ND
158	T158Q	Thr158Gln		0.41	92	0	-17.2	-1.11	85	0.57	ND	0.244541	0.1509	ND	ND
158	T158R	Thr158Arg		0.41	92	0	-51.5	-2.83	124	1.5	0.79	0.221436	0.0879	0.40899	0.65523
158	T158I	Thr158Ile	8.99e-07	0.41	92	0	13	0.4	111	1.19	0.41	0.196504	0.1162	0.308	0.57673
158	T158M	Thr158Met		0.41	92	0	14.2	0.46	105	1.05	ND	0.218072	0.0936	ND	ND
158	T158N	Thr158Asn		0.41	92	0	-20.1	-1.26	56	-0.12	ND	0.245769	0.0968	ND	ND
158	T158K	Thr158Lys		0.41	92	0	-36.8	-2.09	119	1.39	0.79	0.234367	0.1067	0.405	0.58187
158	T158V	Thr158Val		0.41	92	0	10.9	0.3	84	0.55	ND	0.208817	0.1233	ND	ND
158	T158A	Thr158Ala	1.19e-05	0.41	92	0	6.7	0.09	31	-0.72	0.19	0.248472	0.093	0.34336	0.55105
158	T158D	Thr158Asp		0.41	92	0	-38.5	-2.18	54	-0.17	ND	0.237526	0.2095	ND	ND
158	T158E	Thr158Glu		0.41	92	0	-34.3	-1.97	83	0.53	ND	0.221616	0.1483	ND	ND
158	T158G	Thr158Gly		0.41	92	0	4.2	-0.04	3	-1.39	ND	0.319291	0.1959	ND	ND
159	L159F	Leu159Phe		0.91	2	0	15.5	0.19	132	0.5	0.04	0.24666	0.0989	0.19798	0.47893
159	L159S	Leu159Ser		0.91	2	0	2.5	-0.46	32	-1.89	ND	0.284643	0.051	ND	ND
159	L159Y	Leu159Tyr		0.91	2	0	-2.9	-0.73	136	0.6	ND	0.248376	0.1237	ND	ND
159	L159C	Leu159Cys		0.91	2	0	8.4	-0.17	55	-1.34	ND	0.336827	0.1745	ND	ND
159	L159W	Leu159Trp		0.91	2	0	7.9	-0.19	170	1.41	ND	0.220754	0.0926	ND	ND
159	L159P	Leu159Pro		0.91	2	0	-0.8	-0.63	32.5	-1.88	0.12	0.541664	0.0604	0.05237	0.41016
159	L159H	Leu159His		0.91	2	0	-12.6	-1.22	96	-0.36	0.06	0.244336	0.0502	0.04302	0.43085
159	L159Q	Leu159Gln		0.91	2	0	-17.2	-1.45	85	-0.62	ND	0.274467	0.0413	ND	ND
159	L159R	Leu159Arg		0.91	2	0	-51.5	-3.17	124	0.31	0.09	0.243718	0.041	0.03676	0.40936
159	L159I	Leu159Ile		0.91	2	0	13	0.07	111	0	0.04	0.245375	0.0751	0.17281	0.43355
159	L159M	Leu159Met		0.91	2	0	14.2	0.13	105	-0.14	ND	0.258526	0.0918	ND	ND
159	L159T	Leu159Thr		0.91	2	0	5	-0.34	61	-1.19	ND	0.277357	0.0503	ND	ND
159	L159N	Leu159Asn		0.91	2	0	-20.1	-1.59	56	-1.31	ND	0.275177	0.0632	ND	ND
159	L159K	Leu159Lys		0.91	2	0	-36.8	-2.43	119	0.19	ND	0.248423	0.0508	ND	ND
159	L159V	Leu159Val		0.91	2	0	10.9	-0.04	84	-0.64	0.03	0.255269	0.0581	0.10094	0.41371
159	L159A	Leu159Ala		0.91	2	0	6.7	-0.25	31	-1.91	ND	0.273247	0.0469	ND	ND
159	L159D	Leu159Asp		0.91	2	0	-38.5	-2.51	54	-1.36	ND	0.265698	0.0622	ND	ND
159	L159E	Leu159Glu		0.91	2	0	-34.3	-2.3	83	-0.67	ND	0.2487	0.0556	ND	ND
159	L159G	Leu159Gly		0.91	2	0	4.2	-0.38	3	-2.58	ND	0.317352	0.0746	ND	ND
160	A160F	Ala160Phe		0.51	95	2	15.5	0.44	132	2.41	ND	0.208741	0.3007	ND	ND
160	A160L	Ala160Leu		0.51	95	2	11.7	0.25	111	1.91	ND	0.191277	0.1629	ND	ND
160	A160S	Ala160Ser		0.51	95	2	2.5	-0.21	32	0.02	0.22	0.276014	0.0956	0.31229	0.46384
160	A160Y	Ala160Tyr		0.51	95	2	-2.9	-0.48	136	2.51	ND	0.224251	0.399	ND	ND
160	A160C	Ala160Cys		0.51	95	2	8.4	0.09	55	0.57	ND	0.310958	0.5253	ND	ND
160	A160W	Ala160Trp		0.51	95	2	7.9	0.06	170	3.32	ND	0.185479	0.5297	ND	ND
160	A160P	Ala160Pro	8.99e-07	0.51	95	2	-0.8	-0.38	32.5	0.04	0.8	0.72458	0.2582	0.45604	0.72801
160	A160H	Ala160His		0.51	95	2	-12.6	-0.97	96	1.55	ND	0.224932	0.3196	ND	ND
160	A160Q	Ala160Gln		0.51	95	2	-17.2	-1.2	85	1.29	ND	0.256866	0.1963	ND	ND
160	A160R	Ala160Arg		0.51	95	2	-51.5	-2.92	124	2.22	ND	0.211427	0.1786	ND	ND
160	A160I	Ala160Ile		0.51	95	2	13	0.32	111	1.91	ND	0.215949	0.2688	ND	ND
160	A160M	Ala160Met		0.51	95	2	14.2	0.38	105	1.77	ND	0.218667	0.2418	ND	ND
160	A160T	Ala160Thr		0.51	95	2	5	-0.09	61	0.72	0.09	0.258189	0.091	0.357	0.43324
160	A160N	Ala160Asn		0.51	95	2	-20.1	-1.34	56	0.6	ND	0.260813	0.2096	ND	ND
160	A160K	Ala160Lys		0.51	95	2	-36.8	-2.18	119	2.1	ND	0.236427	0.237	ND	ND
160	A160V	Ala160Val	3.39e-06	0.51	95	2	10.9	0.21	84	1.27	0.55	0.230701	0.1365	0.62296	0.62954
160	A160D	Ala160Asp		0.51	95	2	-38.5	-2.26	54	0.55	0.81	0.283632	0.1783	0.62404	0.59977
160	A160E	Ala160Glu		0.51	95	2	-34.3	-2.05	83	1.24	ND	0.253702	0.1529	ND	ND
160	A160G	Ala160Gly		0.51	95	2	4.2	-0.13	3	-0.67	0.56	0.307842	0.1106	0.493	0.61886
161	I161F	Ile161Phe	8.99e-07	0.09	100	2	15.5	0.13	132	0.5	0.91	0.377579	0.3264	0.62187	0.91253
161	I161L	Ile161Leu		0.09	100	2	11.7	-0.07	111	0	0.72	0.269282	0.1688	0.58107	0.62384
161	I161S	Ile161Ser		0.09	100	2	2.5	-0.53	32	-1.89	0.88	0.532159	0.3078	0.61477	0.85337
161	I161Y	Ile161Tyr		0.09	100	2	-2.9	-0.8	136	0.6	ND	0.432199	0.7628	ND	ND
161	I161C	Ile161Cys		0.09	100	2	8.4	-0.23	55	-1.34	ND	0.456125	0.8818	ND	ND
161	I161W	Ile161Trp		0.09	100	2	7.9	-0.26	170	1.41	ND	0.369193	0.792	ND	ND
161	I161P	Ile161Pro		0.09	100	2	-0.8	-0.69	32.5	-1.88	ND	0.873107	0.6612	ND	ND
161	I161H	Ile161His		0.09	100	2	-12.6	-1.28	96	-0.36	ND	0.436586	0.7461	ND	ND
161	I161Q	Ile161Gln		0.09	100	2	-17.2	-1.51	85	-0.62	ND	0.427194	0.4675	ND	ND
161	I161R	Ile161Arg		0.09	100	2	-51.5	-3.23	124	0.31	ND	0.412245	0.2839	ND	ND
161	I161M	Ile161Met		0.09	100	2	14.2	0.06	105	-0.14	0.77	0.318616	0.1027	0.21921	0.78549
161	I161T	Ile161Thr	8.99e-07	0.09	100	2	5	-0.4	61	-1.19	0.83	0.426569	0.1268	0.58848	0.83935
161	I161N	Ile161Asn	2.54e-06	0.09	100	2	-20.1	-1.66	56	-1.31	0.95	0.448725	0.4273	0.61922	0.84611
161	I161K	Ile161Lys		0.09	100	2	-36.8	-2.49	119	0.19	ND	0.484403	0.43	ND	ND
161	I161V	Ile161Val	8.99e-07	0.09	100	2	10.9	-0.11	84	-0.64	0.7	0.295966	0.1005	0.53031	0.60508
161	I161A	Ile161Ala		0.09	100	2	6.7	-0.32	31	-1.91	ND	0.462255	0.2237	ND	ND
161	I161D	Ile161Asp		0.09	100	2	-38.5	-2.58	54	-1.36	ND	0.548998	0.7815	ND	ND
161	I161E	Ile161Glu		0.09	100	2	-34.3	-2.37	83	-0.67	ND	0.476876	0.5296	ND	ND
161	I161G	Ile161Gly		0.09	100	2	4.2	-0.44	3	-2.58	ND	0.59668	0.6436	ND	ND
162	E162F	Glu162Phe		0.39	100	2	15.5	2.49	132	1.17	ND	0.212619	0.9077	ND	ND
162	E162L	Glu162Leu		0.39	100	2	11.7	2.3	111	0.67	ND	0.184581	0.6525	ND	ND
162	E162S	Glu162Ser		0.39	100	2	2.5	1.84	32	-1.22	ND	0.279653	0.3291	ND	ND
162	E162Y	Glu162Tyr		0.39	100	2	-2.9	1.57	136	1.27	ND	0.216883	0.7839	ND	ND
162	E162C	Glu162Cys		0.39	100	2	8.4	2.14	55	-0.67	ND	0.304949	0.9327	ND	ND
162	E162W	Glu162Trp		0.39	100	2	7.9	2.11	170	2.08	ND	0.173257	0.9371	ND	ND
162	E162P	Glu162Pro		0.39	100	2	-0.8	1.68	32.5	-1.21	ND	0.673243	0.8639	ND	ND
162	E162H	Glu162His		0.39	100	2	-12.6	1.09	96	0.31	ND	0.22874	0.5494	ND	ND
162	E162Q	Glu162Gln		0.39	100	2	-17.2	0.86	85	0.05	0.76	0.251276	0.1616	0.52308	0.74517
162	E162R	Glu162Arg		0.39	100	2	-51.5	-0.86	124	0.98	ND	0.220695	0.2219	ND	ND
162	E162I	Glu162Ile		0.39	100	2	13	2.37	111	0.67	ND	0.206937	0.7064	ND	ND
162	E162M	Glu162Met		0.39	100	2	14.2	2.43	105	0.53	ND	0.215161	0.6797	ND	ND
162	E162T	Glu162Thr		0.39	100	2	5	1.97	61	-0.53	ND	0.254881	0.4	ND	ND
162	E162N	Glu162Asn		0.39	100	2	-20.1	0.71	56	-0.64	ND	0.252725	0.3705	ND	ND
162	E162K	Glu162Lys	0	0.39	100	2	-36.8	-0.13	119	0.86	0.8	0.241023	0.1495	0.74522	0.81807
162	E162V	Glu162Val		0.39	100	2	10.9	2.26	84	0.02	0.81	0.219492	0.4601	0.6902	0.90759
162	E162A	Glu162Ala	0	0.39	100	2	6.7	2.05	31	-1.24	0.78	0.256869	0.2553	0.62247	0.85584
162	E162D	Glu162Asp		0.39	100	2	-38.5	-0.21	54	-0.69	0.66	0.266422	0.2379	0.19609	0.80779
162	E162G	Glu162Gly	0	0.39	100	2	4.2	1.93	3	-1.91	0.81	0.328721	0.2538	0.64809	0.87391
163	A163F	Ala163Phe		0.87	90	0	15.5	0.44	132	2.41	ND	0.226764	0.2711	ND	ND
163	A163L	Ala163Leu		0.87	90	0	11.7	0.25	111	1.91	ND	0.205244	0.1501	ND	ND
163	A163S	Ala163Ser		0.87	90	0	2.5	-0.21	32	0.02	0.07	0.26066	0.0919	0.16382	0.44677
163	A163Y	Ala163Tyr		0.87	90	0	-2.9	-0.48	136	2.51	ND	0.232497	0.3059	ND	ND
163	A163C	Ala163Cys		0.87	90	0	8.4	0.09	55	0.57	ND	0.289439	0.5311	ND	ND
163	A163W	Ala163Trp		0.87	90	0	7.9	0.06	170	3.32	ND	0.202556	0.4882	ND	ND
163	A163P	Ala163Pro		0.87	90	0	-0.8	-0.38	32.5	0.04	0.79	0.773104	0.4139	0.29927	0.69571
163	A163H	Ala163His		0.87	90	0	-12.6	-0.97	96	1.55	ND	0.229426	0.2716	ND	ND
163	A163Q	Ala163Gln		0.87	90	0	-17.2	-1.2	85	1.29	ND	0.246808	0.165	ND	ND
163	A163R	Ala163Arg		0.87	90	0	-51.5	-2.92	124	2.22	ND	0.210452	0.1471	ND	ND
163	A163I	Ala163Ile		0.87	90	0	13	0.32	111	1.91	ND	0.226454	0.2139	ND	ND
163	A163M	Ala163Met		0.87	90	0	14.2	0.38	105	1.77	ND	0.225462	0.1763	ND	ND
163	A163T	Ala163Thr	8.47e-07	0.87	90	0	5	-0.09	61	0.72	0.37	0.249648	0.0807	0.356	0.5058
163	A163N	Ala163Asn		0.87	90	0	-20.1	-1.34	56	0.6	ND	0.246543	0.1518	ND	ND
163	A163K	Ala163Lys		0.87	90	0	-36.8	-2.18	119	2.1	ND	0.228515	0.1629	ND	ND
163	A163V	Ala163Val	0	0.87	90	0	10.9	0.21	84	1.27	0.12	0.239073	0.1041	0.31732	0.66638
163	A163D	Ala163Asp		0.87	90	0	-38.5	-2.26	54	0.55	0.21	0.255937	0.1116	0.3007	0.53245
163	A163E	Ala163Glu		0.87	90	0	-34.3	-2.05	83	1.24	ND	0.241032	0.1012	ND	ND
163	A163G	Ala163Gly		0.87	90	0	4.2	-0.13	3	-0.67	0.12	0.289944	0.1153	0.33271	0.73351
164	A164F	Ala164Phe		0.41	75	1	15.5	0.44	132	2.41	ND	0.2218	0.3135	ND	ND
164	A164L	Ala164Leu		0.41	75	1	11.7	0.25	111	1.91	ND	0.205521	0.1717	ND	ND
164	A164S	Ala164Ser	8.99e-07	0.41	75	1	2.5	-0.21	32	0.02	0.03	0.305884	0.0905	0.17583	0.51682
164	A164Y	Ala164Tyr		0.41	75	1	-2.9	-0.48	136	2.51	ND	0.235038	0.4106	ND	ND
164	A164C	Ala164Cys		0.41	75	1	8.4	0.09	55	0.57	ND	0.313919	0.523	ND	ND
164	A164W	Ala164Trp		0.41	75	1	7.9	0.06	170	3.32	ND	0.200024	0.5793	ND	ND
164	A164P	Ala164Pro	8.99e-06	0.41	75	1	-0.8	-0.38	32.5	0.04	0.76	0.759783	0.4386	0.31677	0.73964
164	A164H	Ala164His		0.41	75	1	-12.6	-0.97	96	1.55	ND	0.244087	0.3937	ND	ND
164	A164Q	Ala164Gln		0.41	75	1	-17.2	-1.2	85	1.29	ND	0.267407	0.2242	ND	ND
164	A164R	Ala164Arg		0.41	75	1	-51.5	-2.92	124	2.22	ND	0.228839	0.2185	ND	ND
164	A164I	Ala164Ile		0.41	75	1	13	0.32	111	1.91	ND	0.249496	0.2187	ND	ND
164	A164M	Ala164Met		0.41	75	1	14.2	0.38	105	1.77	ND	0.230935	0.2147	ND	ND
164	A164T	Ala164Thr		0.41	75	1	5	-0.09	61	0.72	0.34	0.289137	0.0827	0.227	0.47885
164	A164N	Ala164Asn		0.41	75	1	-20.1	-1.34	56	0.6	ND	0.278699	0.2127	ND	ND
164	A164K	Ala164Lys		0.41	75	1	-36.8	-2.18	119	2.1	ND	0.278855	0.256	ND	ND
164	A164V	Ala164Val		0.41	75	1	10.9	0.21	84	1.27	0.04	0.253308	0.1095	0.2653	0.4411
164	A164D	Ala164Asp		0.41	75	1	-38.5	-2.26	54	0.55	ND	0.322375	0.1682	ND	ND
164	A164E	Ala164Glu	0	0.41	75	1	-34.3	-2.05	83	1.24	0.06	0.29207	0.135	0.18737	0.57147
164	A164G	Ala164Gly		0.41	75	1	4.2	-0.13	3	-0.67	0.35	0.332243	0.133	0.22753	0.81435
165	G165F	Gly165Phe		0.29	100	2	15.5	0.57	132	3.08	ND	0.265837	0.8052	ND	ND
165	G165L	Gly165Leu		0.29	100	2	11.7	0.38	111	2.58	ND	0.250289	0.6864	ND	ND
165	G165S	Gly165Ser		0.29	100	2	2.5	-0.09	32	0.69	ND	0.288192	0.1515	ND	ND
165	G165Y	Gly165Tyr		0.29	100	2	-2.9	-0.36	136	3.18	ND	0.272763	0.6543	ND	ND
165	G165C	Gly165Cys		0.29	100	2	8.4	0.21	55	1.24	ND	0.334598	0.4357	ND	ND
165	G165W	Gly165Trp	8.99e-07	0.29	100	2	7.9	0.19	170	3.99	0.81	0.244496	0.5536	0.72376	0.9045
165	G165P	Gly165Pro		0.29	100	2	-0.8	-0.25	32.5	0.7	ND	0.7998	0.8348	ND	ND
165	G165H	Gly165His		0.29	100	2	-12.6	-0.84	96	2.22	ND	0.25227	0.474	ND	ND
165	G165Q	Gly165Gln		0.29	100	2	-17.2	-1.07	85	1.96	ND	0.295948	0.3408	ND	ND
165	G165R	Gly165Arg		0.29	100	2	-51.5	-2.79	124	2.89	0.82	0.25153	0.2137	0.64501	0.88875
165	G165I	Gly165Ile		0.29	100	2	13	0.44	111	2.58	ND	0.336206	0.6349	ND	ND
165	G165M	Gly165Met		0.29	100	2	14.2	0.5	105	2.44	ND	0.264117	0.7191	ND	ND
165	G165T	Gly165Thr		0.29	100	2	5	0.04	61	1.39	ND	0.305204	0.3589	ND	ND
165	G165N	Gly165Asn		0.29	100	2	-20.1	-1.22	56	1.27	ND	0.272755	0.4514	ND	ND
165	G165K	Gly165Lys		0.29	100	2	-36.8	-2.05	119	2.77	ND	0.297433	0.3462	ND	ND
165	G165V	Gly165Val		0.29	100	2	10.9	0.34	84	1.93	0.83	0.318057	0.445	0.67425	0.90718
165	G165A	Gly165Ala	0	0.29	100	2	6.7	0.13	31	0.67	0.78	0.263154	0.2134	0.64366	0.85697
165	G165D	Gly165Asp		0.29	100	2	-38.5	-2.14	54	1.22	ND	0.318347	0.3021	ND	ND
165	G165E	Gly165Glu	0	0.29	100	2	-34.3	-1.93	83	1.91	0.84	0.319979	0.281	0.67869	0.86175
166	T166F	Thr166Phe		0.2	30	0	15.5	0.53	132	1.7	ND	0.248209	0.1951	ND	ND
166	T166L	Thr166Leu		0.2	30	0	11.7	0.34	111	1.19	ND	0.214438	0.1048	ND	ND
166	T166S	Thr166Ser		0.2	30	0	2.5	-0.13	32	-0.69	0.02	0.277041	0.0791	0.08821	0.42752
166	T166Y	Thr166Tyr		0.2	30	0	-2.9	-0.4	136	1.79	ND	0.256984	0.2113	ND	ND
166	T166C	Thr166Cys		0.2	30	0	8.4	0.17	55	-0.14	ND	0.296589	0.3777	ND	ND
166	T166W	Thr166Trp		0.2	30	0	7.9	0.15	170	2.6	ND	0.229589	0.3828	ND	ND
166	T166P	Thr166Pro		0.2	30	0	-0.8	-0.29	32.5	-0.68	0.36	0.406523	0.0743	0.17619	0.53158
166	T166H	Thr166His		0.2	30	0	-12.6	-0.88	96	0.84	ND	0.252937	0.1875	ND	ND
166	T166Q	Thr166Gln		0.2	30	0	-17.2	-1.11	85	0.57	ND	0.274005	0.1701	ND	ND
166	T166R	Thr166Arg		0.2	30	0	-51.5	-2.83	124	1.5	ND	0.253206	0.1046	ND	ND
166	T166I	Thr166Ile		0.2	30	0	13	0.4	111	1.19	0.05	0.215171	0.1169	0.24733	0.53
166	T166M	Thr166Met		0.2	30	0	14.2	0.46	105	1.05	ND	0.253808	0.0986	ND	ND
166	T166N	Thr166Asn		0.2	30	0	-20.1	-1.26	56	-0.12	0.06	0.259301	0.095	0.22813	0.5571
166	T166K	Thr166Lys		0.2	30	0	-36.8	-2.09	119	1.39	ND	0.275824	0.1288	ND	ND
166	T166V	Thr166Val		0.2	30	0	10.9	0.3	84	0.55	ND	0.220122	0.104	ND	ND
166	T166A	Thr166Ala		0.2	30	0	6.7	0.09	31	-0.72	0.02	0.275437	0.0537	0.04796	0.42032
166	T166D	Thr166Asp		0.2	30	0	-38.5	-2.18	54	-0.17	ND	0.269873	0.1709	ND	ND
166	T166E	Thr166Glu		0.2	30	0	-34.3	-1.97	83	0.53	ND	0.265658	0.1595	ND	ND
166	T166G	Thr166Gly		0.2	30	0	4.2	-0.04	3	-1.39	ND	0.338147	0.1248	ND	ND
167	G167F	Gly167Phe		0.46	80	0	15.5	0.57	132	3.08	ND	0.202389	0.2739	ND	ND
167	G167L	Gly167Leu		0.46	80	0	11.7	0.38	111	2.58	ND	0.20989	0.1782	ND	ND
167	G167S	Gly167Ser		0.46	80	0	2.5	-0.09	32	0.69	0.06	0.254365	0.0786	0.24933	0.4092
167	G167Y	Gly167Tyr		0.46	80	0	-2.9	-0.36	136	3.18	ND	0.203327	0.1909	ND	ND
167	G167C	Gly167Cys	0	0.46	80	0	8.4	0.21	55	1.24	0.72	0.283965	0.1978	0.48298	0.79423
167	G167W	Gly167Trp		0.46	80	0	7.9	0.19	170	3.99	ND	0.177691	0.1947	ND	ND
167	G167P	Gly167Pro		0.46	80	0	-0.8	-0.25	32.5	0.7	ND	0.706185	0.4725	ND	ND
167	G167H	Gly167His		0.46	80	0	-12.6	-0.84	96	2.22	ND	0.209216	0.1727	ND	ND
167	G167Q	Gly167Gln		0.46	80	0	-17.2	-1.07	85	1.96	ND	0.253203	0.1405	ND	ND
167	G167R	Gly167Arg		0.46	80	0	-51.5	-2.79	124	2.89	0.67	0.200357	0.1104	0.33703	0.40677
167	G167I	Gly167Ile		0.46	80	0	13	0.44	111	2.58	ND	0.252304	0.1349	ND	ND
167	G167M	Gly167Met		0.46	80	0	14.2	0.5	105	2.44	ND	0.230278	0.2571	ND	ND
167	G167T	Gly167Thr		0.46	80	0	5	0.04	61	1.39	ND	0.248556	0.0989	ND	ND
167	G167N	Gly167Asn		0.46	80	0	-20.1	-1.22	56	1.27	ND	0.227892	0.1662	ND	ND
167	G167K	Gly167Lys		0.46	80	0	-36.8	-2.05	119	2.77	ND	0.222533	0.1546	ND	ND
167	G167V	Gly167Val	0	0.46	80	0	10.9	0.34	84	1.93	0.58	0.245562	0.0926	0.33407	0.53221
167	G167A	Gly167Ala		0.46	80	0	6.7	0.13	31	0.67	0.05	0.23609	0.0804	0.21067	0.40881
167	G167D	Gly167Asp		0.46	80	0	-38.5	-2.14	54	1.22	0.19	0.248664	0.0929	0.25725	0.42066
167	G167E	Gly167Glu		0.46	80	0	-34.3	-1.93	83	1.91	ND	0.250347	0.087	ND	ND
168	P168F	Pro168Phe		0.16	100	3	15.5	0.82	132	2.38	ND	0.19675	0.4824	ND	ND
168	P168L	Pro168Leu		0.16	100	3	11.7	0.63	111	1.88	0.74	0.183321	0.1495	0.76871	0.89065
168	P168S	Pro168Ser	6.29e-06	0.16	100	3	2.5	0.17	32	-0.01	0.76	0.23031	0.1802	0.68763	0.85488
168	P168Y	Pro168Tyr		0.16	100	3	-2.9	-0.11	136	2.47	ND	0.212661	0.4724	ND	ND
168	P168C	Pro168Cys		0.16	100	3	8.4	0.46	55	0.54	ND	0.269733	0.6341	ND	ND
168	P168W	Pro168Trp		0.16	100	3	7.9	0.44	170	3.28	ND	0.162373	0.6072	ND	ND
168	P168H	Pro168His		0.16	100	3	-12.6	-0.59	96	1.52	0.81	0.203556	0.2317	0.76438	0.91139
168	P168Q	Pro168Gln		0.16	100	3	-17.2	-0.82	85	1.25	ND	0.22717	0.2372	ND	ND
168	P168R	Pro168Arg		0.16	100	3	-51.5	-2.54	124	2.19	0.78	0.21463	0.2183	0.76369	0.88944
168	P168I	Pro168Ile		0.16	100	3	13	0.69	111	1.88	ND	0.194024	0.3128	ND	ND
168	P168M	Pro168Met		0.16	100	3	14.2	0.75	105	1.73	ND	0.199265	0.4103	ND	ND
168	P168T	Pro168Thr		0.16	100	3	5	0.29	61	0.68	0.77	0.221834	0.1511	0.67856	0.8849
168	P168N	Pro168Asn		0.16	100	3	-20.1	-0.97	56	0.56	ND	0.239656	0.4689	ND	ND
168	P168K	Pro168Lys		0.16	100	3	-36.8	-1.8	119	2.07	ND	0.24214	0.392	ND	ND
168	P168V	Pro168Val		0.16	100	3	10.9	0.59	84	1.23	ND	0.199684	0.2499	ND	ND
168	P168A	Pro168Ala	8.99e-07	0.16	100	3	6.7	0.38	31	-0.04	0.75	0.215686	0.1373	0.6406	0.86219
168	P168D	Pro168Asp		0.16	100	3	-38.5	-1.89	54	0.51	ND	0.243825	0.5578	ND	ND
168	P168E	Pro168Glu		0.16	100	3	-34.3	-1.68	83	1.21	ND	0.226382	0.3828	ND	ND
168	P168G	Pro168Gly		0.16	100	3	4.2	0.25	3	-0.7	ND	0.292009	0.4291	ND	ND
169	L169F	Leu169Phe		0	92	3	15.5	0.19	132	0.5	0.17	0.395013	0.1804	0.39959	0.82022
169	L169S	Leu169Ser		0	92	3	2.5	-0.46	32	-1.89	ND	0.612876	0.7326	ND	ND
169	L169Y	Leu169Tyr		0	92	3	-2.9	-0.73	136	0.6	ND	0.479071	0.6832	ND	ND
169	L169C	Leu169Cys		0	92	3	8.4	-0.17	55	-1.34	ND	0.554221	0.772	ND	ND
169	L169W	Leu169Trp		0	92	3	7.9	-0.19	170	1.41	ND	0.450796	0.4614	ND	ND
169	L169P	Leu169Pro		0	92	3	-0.8	-0.63	32.5	-1.88	0.91	0.909777	0.7396	0.81456	0.92172
169	L169H	Leu169His		0	92	3	-12.6	-1.22	96	-0.36	0.83	0.484365	0.7683	0.80306	0.92308
169	L169Q	Leu169Gln		0	92	3	-17.2	-1.45	85	-0.62	ND	0.49956	0.6585	ND	ND
169	L169R	Leu169Arg		0	92	3	-51.5	-3.17	124	0.31	0.88	0.563933	0.73	0.8032	0.91886
169	L169I	Leu169Ile		0	92	3	13	0.07	111	0	0.73	0.355366	0.1337	0.3882	0.56769
169	L169M	Leu169Met		0	92	3	14.2	0.13	105	-0.14	ND	0.366183	0.1837	ND	ND
169	L169T	Leu169Thr		0	92	3	5	-0.34	61	-1.19	ND	0.516427	0.6515	ND	ND
169	L169N	Leu169Asn		0	92	3	-20.1	-1.59	56	-1.31	ND	0.52101	0.9144	ND	ND
169	L169K	Leu169Lys		0	92	3	-36.8	-2.43	119	0.19	ND	0.651203	0.8506	ND	ND
169	L169V	Leu169Val		0	92	3	10.9	-0.04	84	-0.64	0.73	0.397542	0.1429	0.4121	0.69233
169	L169A	Leu169Ala		0	92	3	6.7	-0.25	31	-1.91	ND	0.523512	0.5506	ND	ND
169	L169D	Leu169Asp		0	92	3	-38.5	-2.51	54	-1.36	ND	0.626347	0.9717	ND	ND
169	L169E	Leu169Glu		0	92	3	-34.3	-2.3	83	-0.67	ND	0.577541	0.8603	ND	ND
169	L169G	Leu169Gly		0	92	3	4.2	-0.38	3	-2.58	ND	0.683846	0.8447	ND	ND
170	R170F	Arg170Phe		0.47	65	0	15.5	3.36	132	0.19	ND	0.255636	0.2883	ND	ND
170	R170L	Arg170Leu		0.47	65	0	11.7	3.17	111	-0.31	ND	0.211129	0.1052	ND	ND
170	R170S	Arg170Ser		0.47	65	0	2.5	2.71	32	-2.2	0.12	0.36225	0.1779	0.33816	0.60017
170	R170Y	Arg170Tyr		0.47	65	0	-2.9	2.43	136	0.29	ND	0.274506	0.2235	ND	ND
170	R170C	Arg170Cys		0.47	65	0	8.4	3	55	-1.65	ND	0.371639	0.1701	ND	ND
170	R170W	Arg170Trp		0.47	65	0	7.9	2.98	170	1.1	ND	0.224427	0.0987	ND	ND
170	R170P	Arg170Pro		0.47	65	0	-0.8	2.54	32.5	-2.19	ND	0.71774	0.5021	ND	ND
170	R170H	Arg170His		0.47	65	0	-12.6	1.95	96	-0.67	ND	0.285561	0.0949	ND	ND
170	R170Q	Arg170Gln		0.47	65	0	-17.2	1.72	85	-0.93	ND	0.300692	0.0665	ND	ND
170	R170I	Arg170Ile		0.47	65	0	13	3.23	111	-0.31	0.15	0.22632	0.1182	0.21216	0.5699
170	R170M	Arg170Met		0.47	65	0	14.2	3.29	105	-0.45	ND	0.251524	0.1181	ND	ND
170	R170T	Arg170Thr		0.47	65	0	5	2.83	61	-1.5	0.12	0.321498	0.1007	0.19791	0.5806
170	R170N	Arg170Asn		0.47	65	0	-20.1	1.57	56	-1.62	ND	0.327441	0.2603	ND	ND
170	R170K	Arg170Lys	0	0.47	65	0	-36.8	0.74	119	-0.12	0.03	0.30986	0.0691	0.11666	0.45946
170	R170V	Arg170Val		0.47	65	0	10.9	3.13	84	-0.96	ND	0.24182	0.1684	ND	ND
170	R170A	Arg170Ala		0.47	65	0	6.7	2.92	31	-2.22	ND	0.317055	0.1668	ND	ND
170	R170D	Arg170Asp		0.47	65	0	-38.5	0.65	54	-1.67	ND	0.370581	0.3697	ND	ND
170	R170E	Arg170Glu		0.47	65	0	-34.3	0.86	83	-0.98	ND	0.33784	0.1391	ND	ND
170	R170G	Arg170Gly		0.47	65	0	4.2	2.79	3	-2.89	0.2	0.408283	0.0968	0.352	0.8227
171	Q171F	Gln171Phe		0.51	95	0	15.5	1.64	132	1.12	ND	0.221	0.5346	ND	ND
171	Q171L	Gln171Leu		0.51	95	0	11.7	1.45	111	0.62	0.24	0.197987	0.1063	0.54855	0.82722
171	Q171S	Gln171Ser		0.51	95	0	2.5	0.99	32	-1.27	ND	0.265132	0.1762	ND	ND
171	Q171Y	Gln171Tyr		0.51	95	0	-2.9	0.72	136	1.22	ND	0.222456	0.3179	ND	ND
171	Q171C	Gln171Cys		0.51	95	0	8.4	1.28	55	-0.72	ND	0.307959	0.5659	ND	ND
171	Q171W	Gln171Trp		0.51	95	0	7.9	1.26	170	2.03	ND	0.189145	0.2901	ND	ND
171	Q171P	Gln171Pro		0.51	95	0	-0.8	0.82	32.5	-1.25	0.53	0.742171	0.2045	0.62163	0.77903
171	Q171H	Gln171His	0	0.51	95	0	-12.6	0.23	96	0.26	0.04	0.226746	0.1461	0.35852	0.66795
171	Q171R	Gln171Arg		0.51	95	0	-51.5	-1.72	124	0.93	0.11	0.208889	0.0803	0.47591	0.63546
171	Q171I	Gln171Ile		0.51	95	0	13	1.51	111	0.62	ND	0.213305	0.2911	ND	ND
171	Q171M	Gln171Met		0.51	95	0	14.2	1.57	105	0.48	ND	0.224629	0.2782	ND	ND
171	Q171T	Gln171Thr		0.51	95	0	5	1.11	61	-0.57	ND	0.249311	0.1448	ND	ND
171	Q171N	Gln171Asn		0.51	95	0	-20.1	-0.15	56	-0.69	ND	0.253225	0.1693	ND	ND
171	Q171K	Gln171Lys		0.51	95	0	-36.8	-0.98	119	0.81	0.25	0.227177	0.0726	0.30754	0.54928
171	Q171V	Gln171Val		0.51	95	0	10.9	1.41	84	-0.02	ND	0.2266	0.204	ND	ND
171	Q171A	Gln171Ala		0.51	95	0	6.7	1.2	31	-1.29	ND	0.242563	0.1469	ND	ND
171	Q171D	Gln171Asp		0.51	95	0	-38.5	-1.07	54	-0.74	ND	0.261874	0.1599	ND	ND
171	Q171E	Gln171Glu		0.51	95	0	-34.3	-0.86	83	-0.05	0.06	0.233782	0.0609	0.24402	0.41843
171	Q171G	Gln171Gly		0.51	95	0	4.2	1.07	3	-1.96	ND	0.29936	0.1418	ND	ND
172	V172F	Val172Phe		0.06	85	0	15.5	0.23	132	1.15	0.16	0.39457	0.1919	0.48528	0.6796
172	V172L	Val172Leu		0.06	85	0	11.7	0.04	111	0.64	0.03	0.304972	0.2008	0.21262	0.44232
172	V172S	Val172Ser		0.06	85	0	2.5	-0.42	32	-1.24	ND	0.507761	0.3393	ND	ND
172	V172Y	Val172Tyr		0.06	85	0	-2.9	-0.69	136	1.24	ND	0.446549	0.5369	ND	ND
172	V172C	Val172Cys		0.06	85	0	8.4	-0.13	55	-0.69	ND	0.425735	0.7913	ND	ND
172	V172W	Val172Trp		0.06	85	0	7.9	-0.15	170	2.05	ND	0.458699	0.7485	ND	ND
172	V172P	Val172Pro		0.06	85	0	-0.8	-0.59	32.5	-1.23	ND	0.778619	0.7462	ND	ND
172	V172H	Val172His		0.06	85	0	-12.6	-1.18	96	0.29	ND	0.470844	0.6274	ND	ND
172	V172Q	Val172Gln		0.06	85	0	-17.2	-1.41	85	0.02	ND	0.465109	0.3945	ND	ND
172	V172R	Val172Arg		0.06	85	0	-51.5	-3.13	124	0.96	ND	0.49595	0.3742	ND	ND
172	V172I	Val172Ile		0.06	85	0	13	0.11	111	0.64	0.01	0.254178	0.091	0.25943	0.44508
172	V172M	Val172Met		0.06	85	0	14.2	0.17	105	0.5	ND	0.375777	0.1727	ND	ND
172	V172T	Val172Thr		0.06	85	0	5	-0.3	61	-0.55	ND	0.389563	0.2908	ND	ND
172	V172N	Val172Asn		0.06	85	0	-20.1	-1.55	56	-0.67	ND	0.453063	0.3806	ND	ND
172	V172K	Val172Lys		0.06	85	0	-36.8	-2.39	119	0.84	ND	0.582339	0.4151	ND	ND
172	V172A	Val172Ala		0.06	85	0	6.7	-0.21	31	-1.27	0.37	0.410939	0.2149	0.52538	0.79966
172	V172D	Val172Asp		0.06	85	0	-38.5	-2.47	54	-0.72	0.85	0.551252	0.3906	0.72701	0.82341
172	V172E	Val172Glu		0.06	85	0	-34.3	-2.26	83	-0.02	ND	0.529321	0.3147	ND	ND
172	V172G	Val172Gly		0.06	85	0	4.2	-0.34	3	-1.93	0.75	0.598824	0.2459	0.94605	0.85379
173	I173F	Ile173Phe		0.04	100	1	15.5	0.13	132	0.5	0.88	0.394553	0.2661	0.61574	0.82257
173	I173L	Ile173Leu		0.04	100	1	11.7	-0.07	111	0	0.08	0.292124	0.1267	0.33319	0.46768
173	I173S	Ile173Ser		0.04	100	1	2.5	-0.53	32	-1.89	0.82	0.668331	0.4488	0.83818	0.88249
[truncated: 10,637 more rows]
