# Supplementary material for: Kell‐Score—A web resource for estimating the immunogenicity of novel Kell blood group variants
Source: Br J Haematol. 2026 May 14;209(1):379–83. doi: 10.1111/bjh.70525 (PMC13340489; doi:10.1111/bjh.70525)
Supplement: Supplementary file 2 — Table S2. [file BJH-209-379-s002.xlsx]

## Sheet: MayrGabriele.SupplementaryDataS
Table S2: Amino acid site and molecular properties for predicting a mutational effect. The two heuristic scores for predicting destabilisation and antigenicity are calculated by summarizing individual conditional sub-scores for respective amino acid site properties and variant features to a maximum of five. Default scores are given to known ISBT Kell variants and known neutral variants.
L o c a t i o n a n d p r o p e r t i e s o f v a r i a n t a m i n o a c i d p o si t i o n s		A d d e d P o i n t s		C o m m e n t s
Condition 1	Condition 2	Destabilisation	Antigenicity
Buried or half-buried	Structurally conserved (in paralogs)	2 or 1		2P if buried, 1P if half-buried. Buried: 0.00 ≤ RSA < 0.05; Half-buried/half-exposed: 0.05 ≤ RSA < 0.25; Exposed: 0.25 ≤ RSA < 1
	Sequentially conserved (>95% of 40 orthologs)	1		Point given only if the location is also structurally conserved
	Hydrophobicity decreased (dZ < -0.5)	1		A hydrophilic amino acid in a buried, hydrophobic region
	Side chain volume changed (dZ <- 1.5 or dZ > +1.5)	1		May disturb non-covalent interactions in the structural core
	Mutation involves Pro or Gly	1		Main chain flexibility: Proline is very rigid, and glycine is very flexible
	Mutation involves Arg	1		Potential buried salt bridge, very polar and large
	One of two cis encoded variants of a K0/Kmod ISBT allele	1		1P if buried, because it might be more relevant for destabilisation than the other cis variant
At active site	Residue positions 581, 582, 585, 634, 638	max 2		Buried and conserved but likely tolerated mutation, for example CtrlV Glu634Gln [Mayr et al. 2024]
At buried cavity	Residue positions 689, 690, 691, 692, 693	max 2		Buried and conserved but likely tolerated mutation [Mayr et al. 2024]
Exposed or half-exposed	Sequentially and structurally conserved (as above)	1	1	Possibly stabilising function on surface. A variant might create surface antigens by local structural rearrangements
	One of two cis encoded variants of an AgWT/AgV ISBT allele		1	1P if exposed, because it might be more relevant for antigenicity than the second variant.
Exposed, membrane-distal	CA atoms >12 Å from membrane.		2 or 1	2P if in MDD, 1P if in MPD but >12 Å from membrane (‘MPD’/’MDD’=membrane proximal/distal subdomain)
	Mutation involves Arg		2	Overrepresentated amino acid in AgWT/AgV dataset [Mayr et al. 2024]
	Mutation involves Gln, Trp or Pro		1	Overrepresentated amino acid in AgWT/AgV dataset [Mayr et al. 2024]
	Hydrophobicity increased (dZ > 1.0)		1	Can cause antigens by local structural changes
Exposed, membrane-proximal	Amino acid CA atom within 12 Å to membrane		max 1	The variant may be not accessible to immune receptors
In predicted epitope			1	As predicted in [Mayr et al. 2024]
Conserved disulfide bonds	Cys at pos. 77,82,100,108,155,410,610,682,717,729	3		Likely globally stabilizing
Pathogenicity predictions	MPC score > 0.70	1		CADD_raw and DEOGEN2 scores are given for comparison
Destabilisation predictions	RaSP score > 0.70 and AlphaMissense score > 0.57	1		Both prediction methods are predicting destabilisation
At position of known K0/Kmod		2		Usually a very conserved buried amino acid position
Neighborhood of known K0/Kmod	Atomic distance < 7 Å	1		3D neighbor of a NullV or ModV in [Mayr et al. 2024]
At position of known antigen			2	AgWT and AgV in [Mayr et al. 2024]
Neighborhood of known antigen	Atomic distance < 7 Å		1	3D neighbor of an AgWT or AgV [Mayr et al. 2024]
Many structural neighbors	>10	1		Stabilizing region, usually buried
At position Asn191			2	N-glycosylation site
At position Thr193			4	Location of KEL1 Thr193Met
Neighborhood of Thr193	Atomic distance < 7 Å	2	2	This region harbours numerous AgWT/AgV and destabilising variants, for example KEL1 and KEL1weak
At position of known neutral variant	Position of a CtrlV in [Mayr et al. 2024]	-1	-1	Reduces the score, excluding for antigenicity if Arg, Gln, Trp or Pro are involved
Known K0/Kmod variant	Mutation that prevents or hampers Kell protein expression	5	0	Default score
Known antigenic variant	Mutation that creates AgWT or AgV	0	5	Default score
Known neutral variant	Defined as CtrlV in [Mayr et al. 2024]	0	0	Default score
In intracellular region	Residue positions 1-43			Ignored location
In transmembrane region	Residue positions 44-67			Ignored location
		Scores = sum of points (max 5)		Except default scores and defined maximum scores
